# Supplementary material for: Rare Genetic Variation in 135 Families With Family History Suggestive of X-Linked Intellectual Disability
Source: Front Genet. 2019 Jun 26;10:578. doi: 10.3389/fgene.2019.00578 (PMC6609311; doi:10.3389/fgene.2019.00578)
Supplement: SUPPLEMENTARY TABLE S1 — List of participants and variants identified. [file Table_1.XLSX]

## Sheet: Table_S1
Family_ID	Sample_ID	Gender	Family_relations	Chr	Start	End	Ref	Alt	Var	Zygocity	Gene	HGVSc	HGVSp	Pathogenicity	Type_variant	CSQ	Impact	CADD_phred	Mode_of_inheritance	HGMD_ID	HGMD_CLASS	HGMD_PHEN	CLNSIG	RS	Targeted565Seq_ID	Whole_Exome_ID	Sequencing_platform	Phenotype	Additional_comments
F001	F001-A	Male	Brother-brother	X	25025226	NA	A	ACCTG	X 25025226 NA A ACCTG	Hemizygous	ARX	NM_139058.2:c.1445_1448+1dup	NA	Pathogenic	Indel	Splice donor	HIGH	24	X-linked	NA	NA	NA	NA	NA	UK10K_FINDWGA5411167	UK10K_FIND5535402	WES+TS	non-syndromic ID	NA
F001	F001-B	Male	Brother-brother	X	25025226	NA	A	ACCTG	X 25025226 NA A ACCTG	Hemizygous	ARX	NM_139058.2:c.1445_1448+1dup	NA	Pathogenic	Indel	Splice donor	HIGH	24	X-linked	NA	NA	NA	NA	NA	NA	UK10K_FIND5536077	WES	non-syndromic ID	NA
F002	F002-A	Male	Brother-brother	22	42607507	NA	GTC	G	22 42607507 NA GTC G	Heterozygous	TCF20	NM_005650.2:c.3803_3804delGA	NP_005641.1:p.Arg1268ThrfsTer9	Pathogenic	Indel	Frameshift	HIGH	37	AD	NA	NA	NA	NA	NA	UK10K_FINDWGA5411468	NA	TS	non-syndromic ID	In total 3 brothers affected in the family
F002	F002-B	Male	Brother-brother	22	42607507	NA	GTC	G	22 42607507 NA GTC G	Heterozygous	TCF20	NM_005650.2:c.3803_3804delGA	NP_005641.1:p.Arg1268ThrfsTer9	Pathogenic	Indel	Frameshift	HIGH	37	AD	NA	NA	NA	NA	NA	NA	UK10K_FIND5535434	WES	non-syndromic ID	In total 3 brothers affected in the family
F003	F003-A	Male	Brother-brother	X	148049184	NA	C	T	X 148049184 NA C T	Hemizygous	AFF2	NM_002025.2:c.3229C>T	NP_002016:p.Gln1077*	Pathogenic	SNV	Stop gained	HIGH	48	X-linked	CM1513298	DM?	Intellectual_disability	NA	NA	UK10K_FINDWGA5411410	UK10K_FIND5535387	WES+TS	non-syndromic ID	Moderate ID, developmental delay, enlarged liver and spleen. Dysmorphic features: deep set eyes, both eyebrows interrupted, cowlick hair, short fingernails, fifth finger clinodactyly. Unaffected sister. One male cousin from mother's side also affected, special needs.
F003	F003-B	Male	Brother-brother	X	148049184	NA	C	T	X 148049184 NA C T	Hemizygous	AFF2	NM_002025.2:c.3229C>T	NP_002016:p.Gln1077*	Pathogenic	SNV	Stop gained	HIGH	48	X-linked	CM1513298	DM?	Intellectual_disability	NA	NA	NA	UK10K_FIND5536031	WES	non-syndromic ID	Severe ID, developmental delay, enlarged liver and spleen. Dysmorphic features: epicanthic folds, lareral flaring eyebrows, depressed nasal bridge, fifth finger clinodactyly. Behavioural problems. Unaffected sister. One male cousin from mother's side also affected, special needs.
F004	F004-A	Male	Brother-brother	15	25616333	NA	CATTGT	C	15 25616333 NA CATTGT C	Heterozygous	UBE3A	NM_130839.2:c.983_987del	NP_570854:p.Tyr328Cysfs*18	Pathogenic	Indel	Frameshift	HIGH	36	AD	NA	NA	NA	NA	NA	UK10K_FINDWGA5410944	UK10K_FIND5535467	WES+TS	non-syndromic ID	Global developmental delay in first years of life, affected mainly speech. Virtually no speech but good understandind. Dysmorphic. Short attention span. Well behaved. Small head <3rd centile at age 8 years. Normal height. Surgery for squint and amblyopia. Normal MRI. Angelman syndrome had been suggested but specific testing was negative.
F004	F004-B	Male	Brother-brother	15	25616333	NA	CATTGT	C	15 25616333 NA CATTGT C	Heterozygous	UBE3A	NM_130839.2:c.983_987del	NP_570854:p.Tyr328Cysfs*18	Pathogenic	Indel	Frameshift	HIGH	36	AD	NA	NA	NA	NA	NA	NA	UK10K_FIND5536072	WES	non-syndromic ID	Global developmental delay but mainly motor delay. Hepatomegaly during first years of life. No speech, poor mobility, walked supported at age 4. Progress in walking independently later, no signs of regression. Microcephaly. Alternating divergent squint. Height 8-25th percentile. Normal MRI. Angelman syndrome had been suggested but specific testing was negative.
F005	F005-A	Male	Brother-sister	X	69674129	NA	CCAGT	C	X 69674129 NA CCAGT C	Hemizygous	DLG3	NM_021120.3:c.1369_1372del	NP_066943:p.Val459Profs*25	Pathogenic	Indel	Frameshift	HIGH	36	X-linked	NA	NA	NA	NA	NA	NA	UK10K_FIND5535831	WES	non-syndromic ID	NA
F005	F005-B	Female	Brother-sister	NA	NA	NA	NA	NA	NA NA NA NA NA	NA	NA	NA	NA	NA	NA	NA	NA	NA	NA	NA	NA	NA	NA	NA	UK10K_FINDWGA5410642	NA	TS	non-syndromic ID	NA
F006	F006-A	Male	Brother-brother	X	79945282	NA	AC	A	X 79945282 NA AC A	Hemizygous	BRWD3	NM_153252.4:c.3791del	NP_694984:p.Ser1264Ilefs*13	Pathogenic	Indel	Frameshift	HIGH	NA	X-linked	CD1513770	DM?	Intellectual_disability	NA	NA	UK10K_FINDWGA5410935	NA	TS	non-syndromic ID	Delayed milestones, macrocephaly
F006	F006-B	Male	Brother-brother	X	79945282	NA	AC	A	X 79945282 NA AC A	Hemizygous	BRWD3	NM_153252.4:c.3791del	NP_694984:p.Ser1264Ilefs*13	Pathogenic	Indel	Frameshift	HIGH	NA	X-linked	CD1513770	DM?	Intellectual_disability	NA	NA	NA	UK10K_FIND5535458	WES	non-syndromic ID	Delayed milestones, behavioural problems
F007	F007-A	Male	Brother-brother	15	28706172	30191949	NA	NA	15 28706172 30191949 NA NA	Heterozygous	Multiple	15q13.3(chr15:28706172-30191949)x1	NA	Pathogenic	CNV	Large deletion	NA	NA	AD	NA	NA	NA	NA	NA	UK10K_FINDWGA5410948	UK10K_FIND5535471	WES+TS	non-syndromic ID	NA
F007	F007-B	Male	Brother-brother	15	28706172	30191949	NA	NA	15 28706172 30191949 NA NA	Heterozygous	Multiple	15q13.3(chr15:28706172-30191949)x1	NA	Pathogenic	CNV	Large deletion	NA	NA	AD	NA	NA	NA	NA	NA	NA	UK10K_FIND5536062	WES	NA	NA
F008	F008-A	Male	Maternal uncle-nephew	X	135081128	NA	G	A	X 135081128 NA G A	Hemizygous	SLC9A6	NM_001042537.1:c.793+1G>A	NA	Pathogenic	SNV	Splice donor	HIGH	NA	X-linked	CS1513588	DM?	Intellectual_disability	NA	NA	NA	UK10K_FIND5535263	WES	non-syndromic ID	NA
F008	F008-B	Male	Maternal uncle-nephew	X	135081128	NA	G	A	X 135081128 NA G A	Hemizygous	SLC9A6	NM_001042537.1:c.793+1G>A	NA	Pathogenic	SNV	Splice donor	HIGH	NA	X-linked	CS1513588	DM?	Intellectual_disability	NA	NA	UK10K_FINDWGA5410836	NA	TS	non-syndromic ID	NA
F009	F009-A	Male	Half brother-half brother	X	49645215	NA	TGA	T	X 49645215 NA TGA T	Hemizygous	USP27X	NM_001145073.1:c.310_311del	NP_001138545:p.Asp104Phefs*5	Pathogenic	Indel	Frameshift	HIGH	35	X-linked	NA	NA	NA	NA	NA	NA	UK10K_FIND5536118	WES	non-syndromic ID	Slow speech, delayed milestones, incapable of independent living, dysmorphic features of pes cavus and a hypopigmented patch on buttock, also has nephrotic syndrome.
F009	F009-B	Male	Half brother-half brother	X	49645215	NA	TGA	T	X 49645215 NA TGA T	Hemizygous	USP27X	NM_001145073.1:c.310_311del	NP_001138545:p.Asp104Phefs*5	Pathogenic	Indel	Frameshift	HIGH	35	X-linked	NA	NA	NA	NA	NA	NA	UK10K_FIND5536021	WES	non-syndromic ID	Sslow speech, delayed milestones, incapable independent living, dysmorphic features long, slender fingers, broad feet with wide, spaced toes, prominent ear lobes, prominent lips, thin eyebrows, challenging behaviour.
F010	F010-A	Male	Brother-brother	2	73115441	NA	A	G	2 73115441 NA A G	Homozygous	SPR	NM_003124.4:c.305-2A>G	NA	Pathogenic	SNV	Splice acceptor	HIGH	25	AR	NA	NA	NA	NA	NA	NA	NA	WGS	non-syndromic ID	NA
F010	F010-B	Male	Brother-brother	2	73115441	NA	A	G	2 73115441 NA A G	Homozygous	SPR	NM_003124.4:c.305-2A>G	NA	Pathogenic	SNV	Splice acceptor	HIGH	25	AR	NA	NA	NA	NA	NA	NA	NA	WGS	non-syndromic ID	NA
F011	F011-A	Female	Brother-sister	16	89613145	NA	C	T	16 89613145 NA C T	Heterozygous	SPG7	NM_003119.2:c.1529C>T	NP_003110:p.Ala510Val	Likely pathogenic	SNV	Missense	MODERATE	32	AR	CM085726	DM	Upper_motor_neuron_syndrome	NA	NA	NA	NA	WGS	non-syndromic ID	NA
F011	F011-A	Female	Brother-sister	16	89613145	NA	C	T	16 89613145 NA C T	Heterozygous	SPG7	NM_003119.2:c.1529C>T	NP_003110:p.Ala510Val	Likely pathogenic	SNV	Missense	MODERATE	32	AR	CM085726	DM	Upper_motor_neuron_syndrome	NA	NA	NA	NA	WGS	non-syndromic ID	NA
F011	F011-A	Female	Brother-sister	16	89620252	NA	AAGC	A	16 89620252 NA AAGC A	Heterozygous	SPG7	NM_003119.2:c.1990_1992delCAG	NP_003110:p.Gln664del	Likely pathogenic	Indel	Inframe deletion	MODERATE	NA	AR	NA	NA	NA	NA	NA	NA	NA	WGS	non-syndromic ID	NA
F011	F011-A	Female	Brother-sister	16	89620252	NA	AAGC	A	16 89620252 NA AAGC A	Heterozygous	SPG7	NM_003119.2:c.1990_1992delCAG	NP_003110:p.Gln664del	Likely pathogenic	Indel	Inframe deletion	MODERATE	NA	AR	NA	NA	NA	NA	NA	NA	NA	WGS	non-syndromic ID	NA
F011	F011-B	Male	Brother-sister	16	89613145	NA	C	T	16 89613145 NA C T	Heterozygous	SPG7	NM_003119.2:c.1529C>T	NP_003110:p.Ala510Val	Likely pathogenic	SNV	Missense	MODERATE	32	AR	CM085726	DM	Upper_motor_neuron_syndrome	NA	NA	NA	NA	WGS	non-syndromic ID	NA
F011	F011-B	Male	Brother-sister	16	89613145	NA	C	T	16 89613145 NA C T	Heterozygous	SPG7	NM_003119.2:c.1529C>T	NP_003110:p.Ala510Val	Likely pathogenic	SNV	Missense	MODERATE	32	AR	CM085726	DM	Upper_motor_neuron_syndrome	NA	NA	NA	NA	WGS	non-syndromic ID	NA
F011	F011-B	Male	Brother-sister	16	89620252	NA	AAGC	A	16 89620252 NA AAGC A	Heterozygous	SPG7	NM_003119.2:c.1990_1992delCAG	NP_003110:p.Gln664del	Likely pathogenic	Indel	Inframe deletion	MODERATE	NA	AR	NA	NA	NA	NA	NA	NA	NA	WGS	non-syndromic ID	NA
F011	F011-B	Male	Brother-sister	16	89620252	NA	AAGC	A	16 89620252 NA AAGC A	Heterozygous	SPG7	NM_003119.2:c.1990_1992delCAG	NP_003110:p.Gln664del	Likely pathogenic	Indel	Inframe deletion	MODERATE	NA	AR	NA	NA	NA	NA	NA	NA	NA	WGS	non-syndromic ID	NA
F012	F012-A	Male	Brother-brother	1	228345565	NA	AT	A	1 228345565 NA AT A	Homozygous	GJC2	NM_020435.3:c.107delT	NP_065168:p.Ile36Thrfs*3	Pathogenic	Indel	Frameshift	HIGH	NA	AR	NA	NA	NA	NA	NA	NA	NA	WGS	non-syndromic ID	NA
F012	F012-B	Male	Brother-brother	1	228345565	NA	AT	A	1 228345565 NA AT A	Homozygous	GJC2	NM_020435.3:c.107delT	NP_065168:p.Ile36Thrfs*3	Pathogenic	Indel	Frameshift	HIGH	NA	AR	NA	NA	NA	NA	NA	NA	NA	WGS	non-syndromic ID	NA
F013	F013-A	Male	Brother-sister	17	4908177	NA	CTGCAA	C	17 4908177 NA CTGCAA C	Homozygous	KIF1C	NM_006612.5:c.1051_1055delAATGC	NP_006603:p.Asn351Hisfs*7	Pathogenic	Indel	Frameshift	HIGH	NA	AR	NA	NA	NA	NA	NA	NA	NA	WGS	non-syndromic ID	NA
F013	F013-B	Female	Brother-sister	17	4908177	NA	CTGCAA	C	17 4908177 NA CTGCAA C	Homozygous	KIF1C	NM_006612.5:c.1051_1055delAATGC	NP_006603:p.Asn351Hisfs*7	Pathogenic	Indel	Frameshift	HIGH	NA	AR	NA	NA	NA	NA	NA	NA	NA	WGS	non-syndromic ID	NA
F014	F014-A	Male	Brother-brother	X	122613916	NA	C	T	X 122613916 NA C T	Hemizygous	GRIA3	NM_007325.4:c.2327C>T	NP_015564:p.Thr776Met	Pathogenic	SNV	Missense	MODERATE	15	X-linked	NA	NA	NA	NA	NA	NA	NA	WGS	non-syndromic ID	NA
F014	F014-B	Male	Brother-brother	X	122613916	NA	C	T	X 122613916 NA C T	Hemizygous	GRIA3	NM_007325.4:c.2327C>T	NP_015564:p.Thr776Met	Pathogenic	SNV	Missense	MODERATE	25	X-linked	NA	NA	NA	NA	NA	NA	NA	WGS	non-syndromic ID	NA
F015	F015-A	Female	Brother-sister	9	123156869	NA	A	C	9 123156869 NA A C	Heterozygous	CDK5RAP2	NM_018249.4:c.5499T>G	NP_060719:p.Phe1833Leu	VUS	SNV	Missense	MODERATE	24	AR	NA	NA	NA	Uncertain_significance	189396476	NA	NA	WGS	non-syndromic ID	NA
F015	F015-A	Female	Brother-sister	9	123156869	NA	A	C	9 123156869 NA A C	Heterozygous	CDK5RAP2	NM_018249.4:c.5499T>G	NP_060719:p.Phe1833Leu	VUS	SNV	Missense	MODERATE	24	AR	NA	NA	NA	Uncertain_significance	189396476	NA	NA	WGS	non-syndromic ID	NA
F015	F015-A	Female	Brother-sister	9	123156869	NA	A	C	9 123156869 NA A C	Heterozygous	CDK5RAP2	NM_018249.4:c.5499T>G	NP_060719:p.Phe1833Leu	VUS	SNV	Missense	MODERATE	24	AR	NA	NA	NA	Uncertain_significance	189396476	NA	NA	WGS	non-syndromic ID	NA
F015	F015-A	Female	Brother-sister	9	123206024	NA	C	T	9 123206024 NA C T	Heterozygous	CDK5RAP2	NM_018249.4:c.3026-4G>A	NA	VUS	SNV	Splice region	LOW	14	AR	NA	NA	NA	Uncertain_significance	187715637	NA	NA	WGS	non-syndromic ID	NA
F015	F015-A	Female	Brother-sister	9	123206024	NA	C	T	9 123206024 NA C T	Heterozygous	CDK5RAP2	NM_018249.4:c.3026-4G>A	NA	VUS	SNV	Splice region	LOW	14	AR	NA	NA	NA	Uncertain_significance	187715637	NA	NA	WGS	non-syndromic ID	NA
F015	F015-A	Female	Brother-sister	9	123206024	NA	C	T	9 123206024 NA C T	Heterozygous	CDK5RAP2	NM_018249.4:c.3026-4G>A	NA	VUS	SNV	Splice region	LOW	14	AR	NA	NA	NA	Uncertain_significance	187715637	NA	NA	WGS	non-syndromic ID	NA
F015	F015-A	Female	Brother-sister	1	43395272	NA	T	G	1 43395272 NA T G	Heterozygous	SLC2A1	NM_006516.2:c.859A>C	NP_006507:p.Ile287Leu	Pathogenic	SNV	Missense	MODERATE	27	AD	NA	NA	NA	NA	NA	NA	NA	WGS	non-syndromic ID	NA
F015	F015-A	Female	Brother-sister	1	43395272	NA	T	G	1 43395272 NA T G	Heterozygous	SLC2A1	NM_006516.2:c.859A>C	NP_006507:p.Ile287Leu	Pathogenic	SNV	Missense	MODERATE	27	AD	NA	NA	NA	NA	NA	NA	NA	WGS	non-syndromic ID	NA
F015	F015-A	Female	Brother-sister	1	43395272	NA	T	G	1 43395272 NA T G	Heterozygous	SLC2A1	NM_006516.2:c.859A>C	NP_006507:p.Ile287Leu	Pathogenic	SNV	Missense	MODERATE	27	AD	NA	NA	NA	NA	NA	NA	NA	WGS	non-syndromic ID	NA
F015	F015-B	Male	Brother-sister	NA	NA	NA	NA	NA	NA NA NA NA NA	NA	NA	NA	NA	NA	NA	NA	NA	NA	NA	NA	NA	NA	NA	NA	NA	NA	WGS	NA	NA
F016	F016-A	Female	Brother-sister	2	219525978	NA	C	T	2 219525978 NA C T	Heterozygous	BCS1L	NM_001079866.1:c.268C>T	NP_001073335:p.Arg90Cys	Likely pathogenic	SNV	Missense	MODERATE	33	AR	CM120600	DM	Complex_3_deficiency	NA	NA	NA	NA	WGS	non-syndromic ID	NA
F016	F016-A	Female	Brother-sister	2	219525978	NA	C	T	2 219525978 NA C T	Heterozygous	BCS1L	NM_001079866.1:c.268C>T	NP_001073335:p.Arg90Cys	Likely pathogenic	SNV	Missense	MODERATE	33	AR	CM120600	DM	Complex_3_deficiency	NA	NA	NA	NA	WGS	non-syndromic ID	NA
F016	F016-A	Female	Brother-sister	2	219526539	NA	G	A	2 219526539 NA G A	Heterozygous	BCS1L	NM_001079866.1:c.518G>A	NP_001073335:p.Gly173Asp	Likely pathogenic	SNV	Missense	MODERATE	27	AR	NA	NA	NA	NA	NA	NA	NA	WGS	non-syndromic ID	NA
F016	F016-A	Female	Brother-sister	2	219526539	NA	G	A	2 219526539 NA G A	Heterozygous	BCS1L	NM_001079866.1:c.518G>A	NP_001073335:p.Gly173Asp	Likely pathogenic	SNV	Missense	MODERATE	27	AR	NA	NA	NA	NA	NA	NA	NA	WGS	non-syndromic ID	NA
F016	F016-B	Male	Brother-sister	2	219526539	NA	G	A	2 219526539 NA G A	Heterozygous	BCS1L	NM_001079866.1:c.518G>A	NP_001073335:p.Gly173Asp	Likely pathogenic	SNV	Missense	MODERATE	27	AR	NA	NA	NA	NA	NA	NA	NA	WGS	non-syndromic ID	NA
F016	F016-B	Male	Brother-sister	2	219526539	NA	G	A	2 219526539 NA G A	Heterozygous	BCS1L	NM_001079866.1:c.518G>A	NP_001073335:p.Gly173Asp	Likely pathogenic	SNV	Missense	MODERATE	27	AR	NA	NA	NA	NA	NA	NA	NA	WGS	non-syndromic ID	NA
F016	F016-B	Male	Brother-sister	2	219525978	NA	C	T	2 219525978 NA C T	Heterozygous	BCS1L	NM_001079866.1:c.268C>T	NP_001073335:p.Arg90Cys	Likely pathogenic	SNV	Missense	MODERATE	33	AR	CM120600	DM	Complex_3_deficiency	NA	NA	NA	NA	WGS	non-syndromic ID	NA
F016	F016-B	Male	Brother-sister	2	219525978	NA	C	T	2 219525978 NA C T	Heterozygous	BCS1L	NM_001079866.1:c.268C>T	NP_001073335:p.Arg90Cys	Likely pathogenic	SNV	Missense	MODERATE	33	AR	CM120600	DM	Complex_3_deficiency	NA	NA	NA	NA	WGS	non-syndromic ID	NA
F017	F017-A	Male	First cousins once removed	NA	NA	NA	NA	NA	NA NA NA NA NA	NA	NA	NA	NA	NA	NA	NA	NA	NA	NA	NA	NA	NA	NA	NA	NA	UK10K_FIND5535399	WES	NA	NA
F017	F017-B	Male	First cousins once removed	NA	NA	NA	NA	NA	NA NA NA NA NA	NA	NA	NA	NA	NA	NA	NA	NA	NA	NA	NA	NA	NA	NA	NA	UK10K_FINDWGA5411164	UK10K_FIND5536108	WES+TS	NA	NA
F018	F018-A	Male	Brother-brother	NA	NA	NA	NA	NA	NA NA NA NA NA	NA	NA	NA	NA	NA	NA	NA	NA	NA	NA	NA	NA	NA	NA	NA	UK10K_FINDWGA5411208	UK10K_FIND5535443	WES+TS	NA	NA
F018	F018-B	Male	Brother-brother	NA	NA	NA	NA	NA	NA NA NA NA NA	NA	NA	NA	NA	NA	NA	NA	NA	NA	NA	NA	NA	NA	NA	NA	NA	UK10K_FIND5536068	WES	NA	NA
F019	F019-A	Male	Brother-brother	NA	NA	NA	NA	NA	NA NA NA NA NA	NA	NA	NA	NA	NA	NA	NA	NA	NA	NA	NA	NA	NA	NA	NA	UK10K_FINDWGA5411317	UK10K_FIND5536107	WES+TS	NA	NA
F019	F019-B	Male	Brother-brother	X	53498251	54355941	NA	NA	X 53498251 54355941 NA NA	Hemizygous	HUWE	Xp11.22(chrX:53498251-54355941)x3	NA	VUS	CNV	Large duplication	NA	NA	X-linked	NA	NA	NA	NA	NA	NA	UK10K_FIND5535577	WES	non-syndromic ID	Severe speech difficulties (oral dyspraxia), speech unintelligible. No dysmorphic features. General developmental delay, severe oral dyspraxia, clumsy, behavioural problems. Three brothers similarly affected in the family
F020	F020-A	Male	First cousins	NA	NA	NA	NA	NA	NA NA NA NA NA	NA	NA	NA	NA	NA	NA	NA	NA	NA	NA	NA	NA	NA	NA	NA	NA	UK10K_FIND5536119	WES	NA	NA
F020	F020-B	Male	First cousins	NA	NA	NA	NA	NA	NA NA NA NA NA	NA	NA	NA	NA	NA	NA	NA	NA	NA	NA	NA	NA	NA	NA	NA	UK10K_FINDWGA5411157	UK10K_FIND5535392	WES+TS	NA	NA
F021	F021-A	Male	Brother-brother	NA	NA	NA	NA	NA	NA NA NA NA NA	NA	NA	NA	NA	NA	NA	NA	NA	NA	NA	NA	NA	NA	NA	NA	UK10K_FINDWGA5410917	UK10K_FIND5535344	WES+TS	NA	NA
F021	F021-B	Male	Brother-brother	NA	NA	NA	NA	NA	NA NA NA NA NA	NA	NA	NA	NA	NA	NA	NA	NA	NA	NA	NA	NA	NA	NA	NA	NA	UK10K_FIND5536081	WES	NA	NA
F022	F022-A	Male	Brother-brother	NA	NA	NA	NA	NA	NA NA NA NA NA	NA	NA	NA	NA	NA	NA	NA	NA	NA	NA	NA	NA	NA	NA	NA	UK10K_FINDWGA5411159	NA	TS	NA	NA
F022	F022-B	Male	Brother-brother	NA	NA	NA	NA	NA	NA NA NA NA NA	NA	NA	NA	NA	NA	NA	NA	NA	NA	NA	NA	NA	NA	NA	NA	NA	UK10K_FIND5535394	WES	NA	NA
F023	F023-A	Male	Half brother-half brother	NA	NA	NA	NA	NA	NA NA NA NA NA	NA	NA	NA	NA	NA	NA	NA	NA	NA	NA	NA	NA	NA	NA	NA	UK10K_FINDWGA5411158	UK10K_FIND5535393	WES+TS	NA	NA
F023	F023-B	Male	Half brother-half brother	NA	NA	NA	NA	NA	NA NA NA NA NA	NA	NA	NA	NA	NA	NA	NA	NA	NA	NA	NA	NA	NA	NA	NA	NA	UK10K_FIND5536123	WES	NA	NA
F024	F024-A	Male	Brother-brother	NA	NA	NA	NA	NA	NA NA NA NA NA	NA	NA	NA	NA	NA	NA	NA	NA	NA	NA	NA	NA	NA	NA	NA	UK10K_FINDWGA5411314	UK10K_FIND5535451	WES+TS	NA	NA
F024	F024-B	Male	Brother-brother	NA	NA	NA	NA	NA	NA NA NA NA NA	NA	NA	NA	NA	NA	NA	NA	NA	NA	NA	NA	NA	NA	NA	NA	NA	UK10K_FIND5536034	WES	NA	NA
F025	F025-A	Male	Brother-brother	NA	NA	NA	NA	NA	NA NA NA NA NA	NA	NA	NA	NA	NA	NA	NA	NA	NA	NA	NA	NA	NA	NA	NA	NA	UK10K_FIND5536121	WES	NA	NA
F025	F025-B	Male	Brother-brother	1	151403189	NA	CAT	C	1 151403189 NA CAT C	Heterozygous	POGZ	NM_015100.2:c.410_411del	NP_055915:p.His137Argfs*3	VUS	Indel	Frameshift	HIGH	34	AD	NA	NA	NA	NA	NA	UK10K_FINDWGA5411320	UK10K_FIND5535609	WES+TS	non-syndromic ID	Three brothers affected in the family.
F026	F026-A	Male	Brother-brother	NA	NA	NA	NA	NA	NA NA NA NA NA	NA	NA	NA	NA	NA	NA	NA	NA	NA	NA	NA	NA	NA	NA	NA	UK10K_FINDWGA5411333	UK10K_FIND5535626	WES+TS	NA	NA
F026	F026-B	Male	Brother-brother	NA	NA	NA	NA	NA	NA NA NA NA NA	NA	NA	NA	NA	NA	NA	NA	NA	NA	NA	NA	NA	NA	NA	NA	NA	UK10K_FIND5536110	WES	NA	NA
F027	F027-A	Male	Brother-brother	NA	NA	NA	NA	NA	NA NA NA NA NA	NA	NA	NA	NA	NA	NA	NA	NA	NA	NA	NA	NA	NA	NA	NA	NA	UK10K_FIND5536039	WES	NA	NA
F027	F027-B	Male	Brother-brother	NA	NA	NA	NA	NA	NA NA NA NA NA	NA	NA	NA	NA	NA	NA	NA	NA	NA	NA	NA	NA	NA	NA	NA	UK10K_FINDWGA5410912	UK10K_FIND5535339	WES+TS	NA	NA
F028	F028-A	Male	Brother-brother	NA	NA	NA	NA	NA	NA NA NA NA NA	NA	NA	NA	NA	NA	NA	NA	NA	NA	NA	NA	NA	NA	NA	NA	UK10K_FINDWGA5411322	NA	TS	NA	NA
F028	F028-B	Male	Brother-brother	1	8420602	NA	G	A	1 8420602 NA G A	Heterozygous	RERE	NM_001042682.1:c.1303C>T	NP_001036147:p.Gln435*	VUS	SNV	Stop gained	HIGH	37	AD	NA	NA	NA	NA	NA	NA	UK10K_FIND5535613	WES	non-syndromic ID	Autism
F029	F029-A	Male	Brother-brother	NA	NA	NA	NA	NA	NA NA NA NA NA	NA	NA	NA	NA	NA	NA	NA	NA	NA	NA	NA	NA	NA	NA	NA	UK10K_FINDWGA5410885	UK10K_FIND5535312	WES+TS	NA	NA
F029	F029-B	Male	Brother-brother	NA	NA	NA	NA	NA	NA NA NA NA NA	NA	NA	NA	NA	NA	NA	NA	NA	NA	NA	NA	NA	NA	NA	NA	NA	UK10K_FIND5536079	WES	NA	NA
F030	F030-A	Male	Brother-brother	NA	NA	NA	NA	NA	NA NA NA NA NA	NA	NA	NA	NA	NA	NA	NA	NA	NA	NA	NA	NA	NA	NA	NA	UK10K_FINDWGA5411176	NA	TS	NA	NA
F030	F030-B	Male	Brother-brother	NA	NA	NA	NA	NA	NA NA NA NA NA	NA	NA	NA	NA	NA	NA	NA	NA	NA	NA	NA	NA	NA	NA	NA	NA	UK10K_FIND5535411	WES	NA	NA
F031	F031-A	Male	Brother-brother	1	146514338	147806896	NA	NA	1 146514338 147806896 NA NA	Heterozygous	Multiple	1q21.1-q21.2(chr1:146514338-147806896)x1	NA	VUS	CNV	Large deletion	NA	NA	AD	NA	NA	NA	NA	NA	NA	UK10K_FIND5536032	WES	non-syndromic ID	Developmental delay, small, microcephaly, speech problems
F031	F031-B	Male	Brother-brother	NA	NA	NA	NA	NA	NA NA NA NA NA	NA	NA	NA	NA	NA	NA	NA	NA	NA	NA	NA	NA	NA	NA	NA	NA	UK10K_FIND5535678	WES	NA	NA
F032	F032-A	Male	Maternal uncle-nephew	NA	NA	NA	NA	NA	NA NA NA NA NA	NA	NA	NA	NA	NA	NA	NA	NA	NA	NA	NA	NA	NA	NA	NA	NA	UK10K_FIND5536080	WES	NA	NA
F032	F032-B	Male	Maternal uncle-nephew	X	79948535	NA	C	A	X 79948535 NA C A	Hemizygous	BRWD3	NM_153252.4:c.3167G>T	NP_694984:p.Ser1056Ile	VUS	SNV	Missense	MODERATE	33	X-linked	NA	NA	NA	NA	NA	UK10K_FINDWGA5410893	UK10K_FIND5535320	WES+TS	non-syndromic ID	Special needs school. Macrocephaly >97th percentile, long face, prominent external ears, overcrowded teeth, 5th fingers laterally deviated, proximal fusion 4th-5th metacarpals (synostosis).
F033	F033-A	Male	Maternal uncle-nephew	NA	NA	NA	NA	NA	NA NA NA NA NA	NA	NA	NA	NA	NA	NA	NA	NA	NA	NA	NA	NA	NA	NA	NA	NA	UK10K_FIND5536101	WES	NA	NA
F033	F033-B	Male	Maternal uncle-nephew	NA	NA	NA	NA	NA	NA NA NA NA NA	NA	NA	NA	NA	NA	NA	NA	NA	NA	NA	NA	NA	NA	NA	NA	UK10K_FINDWGA5411383	UK10K_FIND5535633	WES+TS	NA	NA
F034	F034-A	Male	Mother-son	NA	NA	NA	NA	NA	NA NA NA NA NA	NA	NA	NA	NA	NA	NA	NA	NA	NA	NA	NA	NA	NA	NA	NA	UK10K_FINDWGA5411386	UK10K_FIND5535636	WES+TS	NA	NA
F034	F034-B	Female	Mother-son	NA	NA	NA	NA	NA	NA NA NA NA NA	NA	NA	NA	NA	NA	NA	NA	NA	NA	NA	NA	NA	NA	NA	NA	NA	UK10K_FIND5536091	WES	NA	NA
F035	F035-A	Male	Half brother-half brother	NA	NA	NA	NA	NA	NA NA NA NA NA	NA	NA	NA	NA	NA	NA	NA	NA	NA	NA	NA	NA	NA	NA	NA	NA	UK10K_FIND5536112	WES	NA	NA
F035	F035-B	Male	Half brother-half brother	NA	NA	NA	NA	NA	NA NA NA NA NA	NA	NA	NA	NA	NA	NA	NA	NA	NA	NA	NA	NA	NA	NA	NA	UK10K_FINDWGA5411137	UK10K_FIND5535372	WES+TS	NA	NA
F036	F036-A	Male	Half brother-half brother	NA	NA	NA	NA	NA	NA NA NA NA NA	NA	NA	NA	NA	NA	NA	NA	NA	NA	NA	NA	NA	NA	NA	NA	NA	UK10K_FIND5535637	WES	NA	NA
F036	F036-B	Male	Half brother-half brother	NA	NA	NA	NA	NA	NA NA NA NA NA	NA	NA	NA	NA	NA	NA	NA	NA	NA	NA	NA	NA	NA	NA	NA	UK10K_FINDWGA5411388	NA	TS	NA	NA
F036	F036-C	Male	Half brother-half brother	NA	NA	NA	NA	NA	NA NA NA NA NA	NA	NA	NA	NA	NA	NA	NA	NA	NA	NA	NA	NA	NA	NA	NA	NA	UK10K_FIND5536115	WES	NA	NA
F037	F037-A	Male	Brother-brother	NA	NA	NA	NA	NA	NA NA NA NA NA	NA	NA	NA	NA	NA	NA	NA	NA	NA	NA	NA	NA	NA	NA	NA	UK10K_FINDWGA5411136	UK10K_FIND5535371	WES+TS	NA	NA
F037	F037-B	Male	Brother-brother	NA	NA	NA	NA	NA	NA NA NA NA NA	NA	NA	NA	NA	NA	NA	NA	NA	NA	NA	NA	NA	NA	NA	NA	NA	UK10K_FIND5536093	WES	NA	NA
F038	F038-A	Male	Maternal uncle-nephew	NA	NA	NA	NA	NA	NA NA NA NA NA	NA	NA	NA	NA	NA	NA	NA	NA	NA	NA	NA	NA	NA	NA	NA	UK10K_FINDWGA5411168	UK10K_FIND5535403	WES+TS	NA	NA
F038	F038-B	Male	Maternal uncle-nephew	NA	NA	NA	NA	NA	NA NA NA NA NA	NA	NA	NA	NA	NA	NA	NA	NA	NA	NA	NA	NA	NA	NA	NA	NA	UK10K_FIND5536104	WES	NA	NA
F039	F039-A	Male	Brother-brother	NA	NA	NA	NA	NA	NA NA NA NA NA	NA	NA	NA	NA	NA	NA	NA	NA	NA	NA	NA	NA	NA	NA	NA	NA	UK10K_FIND5536092	WES	NA	NA
F039	F039-B	Male	Brother-brother	NA	NA	NA	NA	NA	NA NA NA NA NA	NA	NA	NA	NA	NA	NA	NA	NA	NA	NA	NA	NA	NA	NA	NA	UK10K_FINDWGA5411129	UK10K_FIND5535364	WES+TS	NA	NA
F040	F040-A	Male	Brother-brother	NA	NA	NA	NA	NA	NA NA NA NA NA	NA	NA	NA	NA	NA	NA	NA	NA	NA	NA	NA	NA	NA	NA	NA	NA	UK10K_FIND5536095	WES	NA	NA
F040	F040-B	Male	Brother-brother	12	49445269	NA	G	A	12 49445269 NA G A	Heterozygous	KMT2D	NM_003482.3:c.2197C>T	NP_003473:p.Gln733*	VUS	SNV	Stop gained	HIGH	24	AD	NA	NA	NA	NA	NA	UK10K_FINDWGA5411132	UK10K_FIND5535367	WES+TS	non-syndromic ID	Speech delay, poor speech (does not talk at school). Aggressive behaviour, at school- on 1-1 help. No sense of danger.
F041	F041-A	Female	Mother-son	NA	NA	NA	NA	NA	NA NA NA NA NA	NA	NA	NA	NA	NA	NA	NA	NA	NA	NA	NA	NA	NA	NA	NA	NA	UK10K_FIND5536073	WES	NA	NA
F041	F041-B	Male	Mother-son	NA	NA	NA	NA	NA	NA NA NA NA NA	NA	NA	NA	NA	NA	NA	NA	NA	NA	NA	NA	NA	NA	NA	NA	UK10K_FINDWGA5410913	UK10K_FIND5535340	WES+TS	NA	NA
F042	F042-A	Male	First cousins	NA	NA	NA	NA	NA	NA NA NA NA NA	NA	NA	NA	NA	NA	NA	NA	NA	NA	NA	NA	NA	NA	NA	NA	NA	UK10K_FIND5536090	WES	NA	NA
F042	F042-B	Male	First cousins	NA	NA	NA	NA	NA	NA NA NA NA NA	NA	NA	NA	NA	NA	NA	NA	NA	NA	NA	NA	NA	NA	NA	NA	UK10K_FINDWGA5411125	UK10K_FIND5535360	WES+TS	NA	NA
F043	F043-A	Male	First cousins	NA	NA	NA	NA	NA	NA NA NA NA NA	NA	NA	NA	NA	NA	NA	NA	NA	NA	NA	NA	NA	NA	NA	NA	NA	UK10K_FIND5535957	WES	NA	NA
F043	F043-B	Male	First cousins	NA	NA	NA	NA	NA	NA NA NA NA NA	NA	NA	NA	NA	NA	NA	NA	NA	NA	NA	NA	NA	NA	NA	NA	UK10K_FINDWGA5411142	NA	TS	NA	NA
F043	F043-C	Male	First cousins	NA	NA	NA	NA	NA	NA NA NA NA NA	NA	NA	NA	NA	NA	NA	NA	NA	NA	NA	NA	NA	NA	NA	NA	NA	UK10K_FIND5536116	WES	NA	NA
F044	F044-A	Male	Brother-brother	NA	NA	NA	NA	NA	NA NA NA NA NA	NA	NA	NA	NA	NA	NA	NA	NA	NA	NA	NA	NA	NA	NA	NA	NA	UK10K_FIND5536070	WES	NA	NA
F044	F044-B	Male	Brother-brother	NA	NA	NA	NA	NA	NA NA NA NA NA	NA	NA	NA	NA	NA	NA	NA	NA	NA	NA	NA	NA	NA	NA	NA	UK10K_FINDWGA5410942	UK10K_FIND5535465	WES+TS	NA	NA
F045	F045-A	Male	Half brother-half brother	NA	NA	NA	NA	NA	NA NA NA NA NA	NA	NA	NA	NA	NA	NA	NA	NA	NA	NA	NA	NA	NA	NA	NA	NA	UK10K_FIND5536036	WES	NA	NA
F045	F045-B	Male	Half brother-half brother	NA	NA	NA	NA	NA	NA NA NA NA NA	NA	NA	NA	NA	NA	NA	NA	NA	NA	NA	NA	NA	NA	NA	NA	UK10K_FINDWGA5410880	UK10K_FIND5535307	WES+TS	NA	NA
F046	F046-A	Male	Brother-brother	NA	NA	NA	NA	NA	NA NA NA NA NA	NA	NA	NA	NA	NA	NA	NA	NA	NA	NA	NA	NA	NA	NA	NA	NA	UK10K_FIND5536096	WES	NA	NA
F046	F046-B	Male	Brother-brother	NA	NA	NA	NA	NA	NA NA NA NA NA	NA	NA	NA	NA	NA	NA	NA	NA	NA	NA	NA	NA	NA	NA	NA	UK10K_FINDWGA5411145	UK10K_FIND5535380	WES+TS	NA	NA
F047	F047-A	Male	Brother-brother	NA	NA	NA	NA	NA	NA NA NA NA NA	NA	NA	NA	NA	NA	NA	NA	NA	NA	NA	NA	NA	NA	NA	NA	UK10K_FINDWGA5411414	NA	TS	NA	NA
F047	F047-B	Male	Brother-brother	X	49099836	NA	G	A	X 49099836 NA G A	Hemizygous	CCDC22	NM_014008.3:c.622G>A	NP_054727:p.Glu208Lys	VUS	SNV	Missense	MODERATE	24	X-linked	NA	NA	NA	NA	NA	NA	UK10K_FIND5535406	WES	non-syndromic ID	Delayed motor milestones, both speech/language delay, some autistic features. Obese.
F048	F048-A	Male	Brother-brother	NA	NA	NA	NA	NA	NA NA NA NA NA	NA	NA	NA	NA	NA	NA	NA	NA	NA	NA	NA	NA	NA	NA	NA	UK10K_FINDWGA5411147	UK10K_FIND5535382	WES+TS	NA	NA
F048	F048-B	Male	Brother-brother	NA	NA	NA	NA	NA	NA NA NA NA NA	NA	NA	NA	NA	NA	NA	NA	NA	NA	NA	NA	NA	NA	NA	NA	NA	UK10K_FIND5536098	WES	NA	NA
F049	F049-A	Male	Brother-brother	NA	NA	NA	NA	NA	NA NA NA NA NA	NA	NA	NA	NA	NA	NA	NA	NA	NA	NA	NA	NA	NA	NA	NA	NA	UK10K_FIND5536075	WES	NA	NA
F049	F049-B	Male	Brother-brother	NA	NA	NA	NA	NA	NA NA NA NA NA	NA	NA	NA	NA	NA	NA	NA	NA	NA	NA	NA	NA	NA	NA	NA	UK10K_FINDWGA5410860	UK10K_FIND5535287	WES+TS	NA	NA
F050	F050-A	Male	Brother-brother	NA	NA	NA	NA	NA	NA NA NA NA NA	NA	NA	NA	NA	NA	NA	NA	NA	NA	NA	NA	NA	NA	NA	NA	UK10K_FINDWGA5411144	UK10K_FIND5535379	WES+TS	NA	NA
F050	F050-B	Male	Brother-brother	NA	NA	NA	NA	NA	NA NA NA NA NA	NA	NA	NA	NA	NA	NA	NA	NA	NA	NA	NA	NA	NA	NA	NA	NA	UK10K_FIND5536100	WES	NA	NA
F051	F051-A	Male	Brother-sister	NA	NA	NA	NA	NA	NA NA NA NA NA	NA	NA	NA	NA	NA	NA	NA	NA	NA	NA	NA	NA	NA	NA	NA	UK10K_FINDWGA5410730	UK10K_FIND5536088	WES+TS	NA	NA
F051	F051-B	Female	Brother-sister	NA	NA	NA	NA	NA	NA NA NA NA NA	NA	NA	NA	NA	NA	NA	NA	NA	NA	NA	NA	NA	NA	NA	NA	NA	UK10K_FIND5535746	WES	NA	NA
F052	F052-A	Male	Brother-brother	NA	NA	NA	NA	NA	NA NA NA NA NA	NA	NA	NA	NA	NA	NA	NA	NA	NA	NA	NA	NA	NA	NA	NA	UK10K_FINDWGA5410643	UK10K_FIND5535832	WES+TS	NA	NA
F052	F052-B	Male	Brother-brother	NA	NA	NA	NA	NA	NA NA NA NA NA	NA	NA	NA	NA	NA	NA	NA	NA	NA	NA	NA	NA	NA	NA	NA	NA	UK10K_FIND5536063	WES	NA	NA
F053	F053-A	Male	Brother-brother	NA	NA	NA	NA	NA	NA NA NA NA NA	NA	NA	NA	NA	NA	NA	NA	NA	NA	NA	NA	NA	NA	NA	NA	NA	UK10K_FIND5536064	WES	NA	NA
F053	F053-B	Male	Brother-brother	X	76888803	NA	C	T	X 76888803 NA C T	Hemizygous	ATRX	NM_000489.3:c.5026G>A	NP_000480:p.Gly1676Ser	VUS	SNV	Missense	MODERATE	33	X-linked	NA	NA	NA	NA	NA	UK10K_FINDWGA5410724	UK10K_FIND5535936	WES+TS	non-syndromic ID	Developmental delay
F054	F054-A	Male	Three brothers	NA	NA	NA	NA	NA	NA NA NA NA NA	NA	NA	NA	NA	NA	NA	NA	NA	NA	NA	NA	NA	NA	NA	NA	NA	UK10K_FIND5536037	WES	NA	NA
F054	F054-B	Male	Three brothers	NA	NA	NA	NA	NA	NA NA NA NA NA	NA	NA	NA	NA	NA	NA	NA	NA	NA	NA	NA	NA	NA	NA	NA	NA	UK10K_FIND5535326	WES	NA	NA
F054	F054-C	Male	Three brothers	NA	NA	NA	NA	NA	NA NA NA NA NA	NA	NA	NA	NA	NA	NA	NA	NA	NA	NA	NA	NA	NA	NA	NA	UK10K_FINDWGA5410899	NA	TS	NA	NA
F055	F055-A	Male	Brother-brother	NA	NA	NA	NA	NA	NA NA NA NA NA	NA	NA	NA	NA	NA	NA	NA	NA	NA	NA	NA	NA	NA	NA	NA	NA	UK10K_FIND5535317	WES	NA	NA
F055	F055-B	Male	Brother-brother	NA	NA	NA	NA	NA	NA NA NA NA NA	NA	NA	NA	NA	NA	NA	NA	NA	NA	NA	NA	NA	NA	NA	NA	UK10K_FINDWGA5410890	NA	TS	NA	NA
F056	F056-A	Male	Brother-brother	NA	NA	NA	NA	NA	NA NA NA NA NA	NA	NA	NA	NA	NA	NA	NA	NA	NA	NA	NA	NA	NA	NA	NA	NA	UK10K_FIND5535513	WES	NA	NA
F056	F056-B	Male	Brother-brother	NA	NA	NA	NA	NA	NA NA NA NA NA	NA	NA	NA	NA	NA	NA	NA	NA	NA	NA	NA	NA	NA	NA	NA	UK10K_FINDWGA5410990	NA	TS	NA	NA
F057	F057-A	Male	Brother-brother	NA	NA	NA	NA	NA	NA NA NA NA NA	NA	NA	NA	NA	NA	NA	NA	NA	NA	NA	NA	NA	NA	NA	NA	UK10K_FINDWGA5410918	NA	TS	NA	NA
F057	F057-B	Male	Brother-brother	NA	NA	NA	NA	NA	NA NA NA NA NA	NA	NA	NA	NA	NA	NA	NA	NA	NA	NA	NA	NA	NA	NA	NA	NA	UK10K_FIND5535619	WES	NA	NA
F058	F058-A	Male	Maternal uncle-nephew	NA	NA	NA	NA	NA	NA NA NA NA NA	NA	NA	NA	NA	NA	NA	NA	NA	NA	NA	NA	NA	NA	NA	NA	NA	UK10K_FIND5536086	WES	NA	NA
F058	F058-B	Male	Maternal uncle-nephew	NA	NA	NA	NA	NA	NA NA NA NA NA	NA	NA	NA	NA	NA	NA	NA	NA	NA	NA	NA	NA	NA	NA	NA	UK10K_FINDWGA5410726	UK10K_FIND5535940	WES+TS	NA	NA
F059	F059-A	Male	Brother-brother	NA	NA	NA	NA	NA	NA NA NA NA NA	NA	NA	NA	NA	NA	NA	NA	NA	NA	NA	NA	NA	NA	NA	NA	UK10K_FINDWGA5410909	UK10K_FIND5535336	WES+TS	NA	NA
F059	F059-B	Male	Brother-brother	NA	NA	NA	NA	NA	NA NA NA NA NA	NA	NA	NA	NA	NA	NA	NA	NA	NA	NA	NA	NA	NA	NA	NA	NA	UK10K_FIND5536067	WES	NA	NA
F060	F060-A	Male	Brother-brother	NA	NA	NA	NA	NA	NA NA NA NA NA	NA	NA	NA	NA	NA	NA	NA	NA	NA	NA	NA	NA	NA	NA	NA	NA	UK10K_FIND5536066	WES	NA	NA
F060	F060-B	Male	Brother-brother	NA	NA	NA	NA	NA	NA NA NA NA NA	NA	NA	NA	NA	NA	NA	NA	NA	NA	NA	NA	NA	NA	NA	NA	UK10K_FINDWGA5410994	UK10K_FIND5535517	WES+TS	NA	NA
F061	F061-A	Male	Brother-brother	NA	NA	NA	NA	NA	NA NA NA NA NA	NA	NA	NA	NA	NA	NA	NA	NA	NA	NA	NA	NA	NA	NA	NA	UK10K_FINDWGA5411462	UK10K_FIND5535431	WES+TS	NA	NA
F061	F061-B	Male	Brother-brother	NA	NA	NA	NA	NA	NA NA NA NA NA	NA	NA	NA	NA	NA	NA	NA	NA	NA	NA	NA	NA	NA	NA	NA	NA	UK10K_FIND5536089	WES	NA	NA
F062	F062-A	Male	Brother-brother	NA	NA	NA	NA	NA	NA NA NA NA NA	NA	NA	NA	NA	NA	NA	NA	NA	NA	NA	NA	NA	NA	NA	NA	NA	UK10K_FIND5536048	WES	NA	NA
F062	F062-B	Male	Brother-brother	NA	NA	NA	NA	NA	NA NA NA NA NA	NA	NA	NA	NA	NA	NA	NA	NA	NA	NA	NA	NA	NA	NA	NA	UK10K_FINDWGA5410884	NA	TS	NA	NA
F063	F063-A	Male	Brother-brother	NA	NA	NA	NA	NA	NA NA NA NA NA	NA	NA	NA	NA	NA	NA	NA	NA	NA	NA	NA	NA	NA	NA	NA	NA	UK10K_FIND5536042	WES	NA	NA
F063	F063-B	Male	Brother-brother	NA	NA	NA	NA	NA	NA NA NA NA NA	NA	NA	NA	NA	NA	NA	NA	NA	NA	NA	NA	NA	NA	NA	NA	UK10K_FINDWGA5410659	UK10K_FIND5535518	WES+TS	NA	NA
F064	F064-A	Male	First cousins	NA	NA	NA	NA	NA	NA NA NA NA NA	NA	NA	NA	NA	NA	NA	NA	NA	NA	NA	NA	NA	NA	NA	NA	UK10K_FINDWGA5410902	NA	TS	NA	NA
F064	F064-B	Male	First cousins	NA	NA	NA	NA	NA	NA NA NA NA NA	NA	NA	NA	NA	NA	NA	NA	NA	NA	NA	NA	NA	NA	NA	NA	NA	UK10K_FIND5535329	WES	NA	NA
F065	F065-A	Male	Brother-brother	NA	NA	NA	NA	NA	NA NA NA NA NA	NA	NA	NA	NA	NA	NA	NA	NA	NA	NA	NA	NA	NA	NA	NA	UK10K_FINDWGA5410677	UK10K_FIND5535286	WES+TS	NA	NA
F065	F065-B	Male	Brother-brother	NA	NA	NA	NA	NA	NA NA NA NA NA	NA	NA	NA	NA	NA	NA	NA	NA	NA	NA	NA	NA	NA	NA	NA	NA	UK10K_FIND5536044	WES	NA	NA
F066	F066-A	Male	Brother-brother	NA	NA	NA	NA	NA	NA NA NA NA NA	NA	NA	NA	NA	NA	NA	NA	NA	NA	NA	NA	NA	NA	NA	NA	UK10K_FINDWGA5410952	UK10K_FIND5535475	WES+TS	NA	NA
F066	F066-B	Male	Brother-brother	NA	NA	NA	NA	NA	NA NA NA NA NA	NA	NA	NA	NA	NA	NA	NA	NA	NA	NA	NA	NA	NA	NA	NA	NA	UK10K_FIND5536046	WES	NA	NA
F067	F067-A	Male	Brother-brother	NA	NA	NA	NA	NA	NA NA NA NA NA	NA	NA	NA	NA	NA	NA	NA	NA	NA	NA	NA	NA	NA	NA	NA	NA	UK10K_FIND5536043	WES	NA	NA
F067	F067-B	Male	Brother-brother	NA	NA	NA	NA	NA	NA NA NA NA NA	NA	NA	NA	NA	NA	NA	NA	NA	NA	NA	NA	NA	NA	NA	NA	UK10K_FINDWGA5410667	UK10K_FIND5535269	WES+TS	NA	NA
F068	F068-A	Male	Brother-brother	NA	NA	NA	NA	NA	NA NA NA NA NA	NA	NA	NA	NA	NA	NA	NA	NA	NA	NA	NA	NA	NA	NA	NA	UK10K_FINDWGA5410647	UK10K_FIND5535464	WES+TS	NA	NA
F068	F068-B	Male	Brother-brother	NA	NA	NA	NA	NA	NA NA NA NA NA	NA	NA	NA	NA	NA	NA	NA	NA	NA	NA	NA	NA	NA	NA	NA	NA	UK10K_FIND5536085	WES	NA	NA
F069	F069-A	Male	Brother-brother	NA	NA	NA	NA	NA	NA NA NA NA NA	NA	NA	NA	NA	NA	NA	NA	NA	NA	NA	NA	NA	NA	NA	NA	NA	UK10K_FIND5536049	WES	NA	NA
F069	F069-B	Male	Brother-brother	NA	NA	NA	NA	NA	NA NA NA NA NA	NA	NA	NA	NA	NA	NA	NA	NA	NA	NA	NA	NA	NA	NA	NA	UK10K_FINDWGA5410655	UK10K_FIND5535511	WES+TS	NA	NA
F070	F070-A	Male	Brother-brother	NA	NA	NA	NA	NA	NA NA NA NA NA	NA	NA	NA	NA	NA	NA	NA	NA	NA	NA	NA	NA	NA	NA	NA	UK10K_FINDWGA5410867	UK10K_FIND5536033	WES+TS	NA	NA
F070	F070-B	Male	Brother-brother	NA	NA	NA	NA	NA	NA NA NA NA NA	NA	NA	NA	NA	NA	NA	NA	NA	NA	NA	NA	NA	NA	NA	NA	NA	UK10K_FIND5535294	WES	NA	NA
F071	F071-A	Male	Brother-brother	NA	NA	NA	NA	NA	NA NA NA NA NA	NA	NA	NA	NA	NA	NA	NA	NA	NA	NA	NA	NA	NA	NA	NA	UK10K_FINDWGA5410924	UK10K_FIND5535351	WES+TS	NA	NA
F071	F071-B	Male	Brother-brother	NA	NA	NA	NA	NA	NA NA NA NA NA	NA	NA	NA	NA	NA	NA	NA	NA	NA	NA	NA	NA	NA	NA	NA	NA	UK10K_FIND5536084	WES	NA	NA
F072	F072-A	Male	Brother-brother	NA	NA	NA	NA	NA	NA NA NA NA NA	NA	NA	NA	NA	NA	NA	NA	NA	NA	NA	NA	NA	NA	NA	NA	UK10K_FINDWGA5410963	UK10K_FIND5535486	WES+TS	NA	NA
F072	F072-B	Male	Brother-brother	NA	NA	NA	NA	NA	NA NA NA NA NA	NA	NA	NA	NA	NA	NA	NA	NA	NA	NA	NA	NA	NA	NA	NA	NA	UK10K_FIND5536041	WES	NA	NA
F073	F073-A	Male	Brother-brother	NA	NA	NA	NA	NA	NA NA NA NA NA	NA	NA	NA	NA	NA	NA	NA	NA	NA	NA	NA	NA	NA	NA	NA	UK10K_FINDWGA5410946	UK10K_FIND5535469	WES+TS	NA	NA
F073	F073-B	Male	Brother-brother	NA	NA	NA	NA	NA	NA NA NA NA NA	NA	NA	NA	NA	NA	NA	NA	NA	NA	NA	NA	NA	NA	NA	NA	NA	UK10K_FIND5536054	WES	NA	NA
F074	F074-A	Male	Three brothers	NA	NA	NA	NA	NA	NA NA NA NA NA	NA	NA	NA	NA	NA	NA	NA	NA	NA	NA	NA	NA	NA	NA	NA	NA	UK10K_FIND5536040	WES	NA	NA
F074	F074-B	Male	Three brothers	NA	NA	NA	NA	NA	NA NA NA NA NA	NA	NA	NA	NA	NA	NA	NA	NA	NA	NA	NA	NA	NA	NA	NA	UK10K_FINDWGA5410695	NA	TS	NA	NA
F074	F074-C	Male	Three brothers	NA	NA	NA	NA	NA	NA NA NA NA NA	NA	NA	NA	NA	NA	NA	NA	NA	NA	NA	NA	NA	NA	NA	NA	NA	UK10K_FIND5535345	WES	NA	NA
F075	F075-A	Male	Brother-brother	NA	NA	NA	NA	NA	NA NA NA NA NA	NA	NA	NA	NA	NA	NA	NA	NA	NA	NA	NA	NA	NA	NA	NA	NA	UK10K_FIND5536055	WES	NA	NA
F075	F075-B	Male	Brother-brother	NA	NA	NA	NA	NA	NA NA NA NA NA	NA	NA	NA	NA	NA	NA	NA	NA	NA	NA	NA	NA	NA	NA	NA	UK10K_FINDWGA5410953	UK10K_FIND5535476	WES+TS	NA	NA
F076	F076-A	Male	Mother-son	NA	NA	NA	NA	NA	NA NA NA NA NA	NA	NA	NA	NA	NA	NA	NA	NA	NA	NA	NA	NA	NA	NA	NA	UK10K_FINDWGA5410810	UK10K_FIND5535813	WES+TS	NA	NA
F076	F076-B	Female	Mother-son	NA	NA	NA	NA	NA	NA NA NA NA NA	NA	NA	NA	NA	NA	NA	NA	NA	NA	NA	NA	NA	NA	NA	NA	NA	UK10K_FIND5536071	WES	NA	NA
F077	F077-A	Male	Brother-brother	NA	NA	NA	NA	NA	NA NA NA NA NA	NA	NA	NA	NA	NA	NA	NA	NA	NA	NA	NA	NA	NA	NA	NA	NA	UK10K_FIND5535473	WES	NA	NA
F077	F077-B	Male	Brother-brother	NA	NA	NA	NA	NA	NA NA NA NA NA	NA	NA	NA	NA	NA	NA	NA	NA	NA	NA	NA	NA	NA	NA	NA	UK10K_FINDWGA5410950	NA	TS	NA	NA
F078	F078-A	Male	Brother-brother	NA	NA	NA	NA	NA	NA NA NA NA NA	NA	NA	NA	NA	NA	NA	NA	NA	NA	NA	NA	NA	NA	NA	NA	UK10K_FINDWGA5410965	NA	TS	NA	NA
F078	F078-B	Male	Brother-brother	NA	NA	NA	NA	NA	NA NA NA NA NA	NA	NA	NA	NA	NA	NA	NA	NA	NA	NA	NA	NA	NA	NA	NA	NA	UK10K_FIND5535488	WES	NA	NA
F079	F079-A	Male	Brother-brother	NA	NA	NA	NA	NA	NA NA NA NA NA	NA	NA	NA	NA	NA	NA	NA	NA	NA	NA	NA	NA	NA	NA	NA	NA	UK10K_FIND5536109	WES	NA	NA
F079	F079-B	Male	Brother-brother	NA	NA	NA	NA	NA	NA NA NA NA NA	NA	NA	NA	NA	NA	NA	NA	NA	NA	NA	NA	NA	NA	NA	NA	NA	UK10K_FIND5536019	WES	NA	NA
F080	F080-A	Male	Brother-brother	NA	NA	NA	NA	NA	NA NA NA NA NA	NA	NA	NA	NA	NA	NA	NA	NA	NA	NA	NA	NA	NA	NA	NA	UK10K_FINDWGA5410951	UK10K_FIND5535474	WES+TS	NA	NA
F080	F080-B	Male	Brother-brother	NA	NA	NA	NA	NA	NA NA NA NA NA	NA	NA	NA	NA	NA	NA	NA	NA	NA	NA	NA	NA	NA	NA	NA	NA	UK10K_FIND5536053	WES	NA	NA
F081	F081-A	Male	Brother-brother	NA	NA	NA	NA	NA	NA NA NA NA NA	NA	NA	NA	NA	NA	NA	NA	NA	NA	NA	NA	NA	NA	NA	NA	UK10K_FINDWGA5410866	NA	TS	NA	NA
F081	F081-B	Male	Brother-brother	NA	NA	NA	NA	NA	NA NA NA NA NA	NA	NA	NA	NA	NA	NA	NA	NA	NA	NA	NA	NA	NA	NA	NA	NA	UK10K_FIND5535297	WES	NA	NA
F082	F082-A	Male	Brother-brother	NA	NA	NA	NA	NA	NA NA NA NA NA	NA	NA	NA	NA	NA	NA	NA	NA	NA	NA	NA	NA	NA	NA	NA	UK10K_FINDWGA5410823	UK10K_FIND5535826	WES+TS	NA	NA
F082	F082-B	Male	Brother-brother	NA	NA	NA	NA	NA	NA NA NA NA NA	NA	NA	NA	NA	NA	NA	NA	NA	NA	NA	NA	NA	NA	NA	NA	NA	UK10K_FIND5536052	WES	NA	NA
F083	F083-A	Male	Brother-sister	NA	NA	NA	NA	NA	NA NA NA NA NA	NA	NA	NA	NA	NA	NA	NA	NA	NA	NA	NA	NA	NA	NA	NA	UK10K_FINDWGA5411007	NA	TS	NA	NA
F083	F083-B	Female	Brother-sister	NA	NA	NA	NA	NA	NA NA NA NA NA	NA	NA	NA	NA	NA	NA	NA	NA	NA	NA	NA	NA	NA	NA	NA	NA	UK10K_FIND5535530	WES	NA	NA
F084	F084-A	Male	Brother-brother	NA	NA	NA	NA	NA	NA NA NA NA NA	NA	NA	NA	NA	NA	NA	NA	NA	NA	NA	NA	NA	NA	NA	NA	NA	UK10K_FIND5535537	WES	NA	NA
F084	F084-B	Male	Brother-brother	NA	NA	NA	NA	NA	NA NA NA NA NA	NA	NA	NA	NA	NA	NA	NA	NA	NA	NA	NA	NA	NA	NA	NA	UK10K_FINDWGA5411014	UK10K_FIND5536030	WES+TS	NA	NA
F085	F085-A	Male	Brother-brother	NA	NA	NA	NA	NA	NA NA NA NA NA	NA	NA	NA	NA	NA	NA	NA	NA	NA	NA	NA	NA	NA	NA	NA	UK10K_FINDWGA5411006	NA	TS	NA	NA
F085	F085-B	Male	Brother-brother	NA	NA	NA	NA	NA	NA NA NA NA NA	NA	NA	NA	NA	NA	NA	NA	NA	NA	NA	NA	NA	NA	NA	NA	NA	UK10K_FIND5535529	WES	NA	NA
F086	F086-A	Male	Brother-brother	NA	NA	NA	NA	NA	NA NA NA NA NA	NA	NA	NA	NA	NA	NA	NA	NA	NA	NA	NA	NA	NA	NA	NA	NA	UK10K_FIND5536059	WES	NA	NA
F086	F086-B	Male	Brother-brother	NA	NA	NA	NA	NA	NA NA NA NA NA	NA	NA	NA	NA	NA	NA	NA	NA	NA	NA	NA	NA	NA	NA	NA	UK10K_FINDWGA5411009	UK10K_FIND5535532	WES+TS	NA	NA
F087	F087-A	Male	Brother-brother	NA	NA	NA	NA	NA	NA NA NA NA NA	NA	NA	NA	NA	NA	NA	NA	NA	NA	NA	NA	NA	NA	NA	NA	UK10K_FINDWGA5411477	NA	TS	NA	NA
F087	F087-B	Male	Brother-brother	NA	NA	NA	NA	NA	NA NA NA NA NA	NA	NA	NA	NA	NA	NA	NA	NA	NA	NA	NA	NA	NA	NA	NA	NA	UK10K_FIND5535602	WES	NA	NA
F088	F088-A	Male	Brother-brother	NA	NA	NA	NA	NA	NA NA NA NA NA	NA	NA	NA	NA	NA	NA	NA	NA	NA	NA	NA	NA	NA	NA	NA	NA	UK10K_FIND5535536	WES	NA	NA
F088	F088-B	Male	Brother-brother	NA	NA	NA	NA	NA	NA NA NA NA NA	NA	NA	NA	NA	NA	NA	NA	NA	NA	NA	NA	NA	NA	NA	NA	UK10K_FINDWGA5411013	NA	TS	NA	NA
F089	F089-A	Male	Brother-brother	NA	NA	NA	NA	NA	NA NA NA NA NA	NA	NA	NA	NA	NA	NA	NA	NA	NA	NA	NA	NA	NA	NA	NA	UK10K_FINDWGA5411015	UK10K_FIND5535538	WES+TS	NA	NA
F089	F089-B	Male	Brother-brother	NA	NA	NA	NA	NA	NA NA NA NA NA	NA	NA	NA	NA	NA	NA	NA	NA	NA	NA	NA	NA	NA	NA	NA	NA	UK10K_FIND5536078	WES	NA	NA
F090	F090-A	Male	Brother-brother	NA	NA	NA	NA	NA	NA NA NA NA NA	NA	NA	NA	NA	NA	NA	NA	NA	NA	NA	NA	NA	NA	NA	NA	UK10K_FINDWGA5411019	UK10K_FIND5536094	WES+TS	NA	NA
F090	F090-B	Male	Brother-brother	NA	NA	NA	NA	NA	NA NA NA NA NA	NA	NA	NA	NA	NA	NA	NA	NA	NA	NA	NA	NA	NA	NA	NA	NA	UK10K_FIND5535542	WES	NA	NA
F091	F091-A	Male	Brother-brother	NA	NA	NA	NA	NA	NA NA NA NA NA	NA	NA	NA	NA	NA	NA	NA	NA	NA	NA	NA	NA	NA	NA	NA	NA	UK10K_FIND5535738	WES	NA	NA
F091	F091-B	Male	Brother-brother	NA	NA	NA	NA	NA	NA NA NA NA NA	NA	NA	NA	NA	NA	NA	NA	NA	NA	NA	NA	NA	NA	NA	NA	UK10K_FINDWGA5410871	UK10K_FIND5536117	WES+TS	NA	NA
F092	F092-A	Male	Brother-brother	NA	NA	NA	NA	NA	NA NA NA NA NA	NA	NA	NA	NA	NA	NA	NA	NA	NA	NA	NA	NA	NA	NA	NA	NA	UK10K_FIND5535670	WES	NA	NA
F092	F092-B	Male	Brother-brother	NA	NA	NA	NA	NA	NA NA NA NA NA	NA	NA	NA	NA	NA	NA	NA	NA	NA	NA	NA	NA	NA	NA	NA	NA	UK10K_FIND5536113	WES	NA	NA
F093	F093-A	Female	Brother-sister	NA	NA	NA	NA	NA	NA NA NA NA NA	NA	NA	NA	NA	NA	NA	NA	NA	NA	NA	NA	NA	NA	NA	NA	NA	UK10K_FIND5536114	WES	NA	NA
F093	F093-B	Male	Brother-sister	1	161276216	NA	CG	C	1 161276216 NA CG C	Heterozygous	MPZ	NM_000530.6:c.486del	NP_000521:p.Ile162Metfs*90	Likely pathogenic	Indel	Frameshift	HIGH	35	AD	CD1411857, CM023102	DM	Charcot-Marie-Tooth_disease	NA	NA	NA	UK10K_FIND5535663	WES	non-syndromic ID	Delayed milestones, slow speech/language, unaffected mobility, ASD.
F094	F094-A	Male	Brother-brother	NA	NA	NA	NA	NA	NA NA NA NA NA	NA	NA	NA	NA	NA	NA	NA	NA	NA	NA	NA	NA	NA	NA	NA	NA	UK10K_FIND5536175	WES	NA	NA
F094	F094-B	Male	Brother-brother	NA	NA	NA	NA	NA	NA NA NA NA NA	NA	NA	NA	NA	NA	NA	NA	NA	NA	NA	NA	NA	NA	NA	NA	NA	UK10K_FIND5536174	WES	NA	NA
F095	F095-A	Male	Brother-brother	NA	NA	NA	NA	NA	NA NA NA NA NA	NA	NA	NA	NA	NA	NA	NA	NA	NA	NA	NA	NA	NA	NA	NA	NA	NA	WGS	NA	NA
F095	F095-B	Male	Brother-brother	NA	NA	NA	NA	NA	NA NA NA NA NA	NA	NA	NA	NA	NA	NA	NA	NA	NA	NA	NA	NA	NA	NA	NA	NA	NA	WGS	NA	NA
F096	F096-A	Male	Brother-brother	NA	NA	NA	NA	NA	NA NA NA NA NA	NA	NA	NA	NA	NA	NA	NA	NA	NA	NA	NA	NA	NA	NA	NA	NA	NA	WGS	NA	NA
F096	F096-B	Male	Brother-brother	NA	NA	NA	NA	NA	NA NA NA NA NA	NA	NA	NA	NA	NA	NA	NA	NA	NA	NA	NA	NA	NA	NA	NA	NA	NA	WGS	NA	NA
F097	F097-A	Female	Brother-sister	NA	NA	NA	NA	NA	NA NA NA NA NA	NA	NA	NA	NA	NA	NA	NA	NA	NA	NA	NA	NA	NA	NA	NA	NA	NA	WGS	NA	NA
F097	F097-B	Male	Brother-sister	NA	NA	NA	NA	NA	NA NA NA NA NA	NA	NA	NA	NA	NA	NA	NA	NA	NA	NA	NA	NA	NA	NA	NA	NA	NA	WGS	NA	NA
F098	F098-A	Female	Brother-sister	18	67863838	NA	C	A	18 67863838 NA C A	Homozygous	RTTN	NM_173630.3:c.740G>T	NP_775901:p.Arg247Leu	VUS	SNV	Missense	MODERATE	25	AR	NA	NA	NA	NA	NA	NA	NA	WGS	non-syndromic ID	NA
F098	F098-B	Male	Brother-sister	NA	NA	NA	NA	NA	NA NA NA NA NA	NA	NA	NA	NA	NA	NA	NA	NA	NA	NA	NA	NA	NA	NA	NA	NA	NA	WGS	NA	NA
F099	F099-A	Female	First cousins	NA	NA	NA	NA	NA	NA NA NA NA NA	NA	NA	NA	NA	NA	NA	NA	NA	NA	NA	NA	NA	NA	NA	NA	NA	NA	WGS	NA	NA
F099	F099-B	Female	First cousins	NA	NA	NA	NA	NA	NA NA NA NA NA	NA	NA	NA	NA	NA	NA	NA	NA	NA	NA	NA	NA	NA	NA	NA	NA	NA	WGS	NA	NA
F100	F100-A	Male	Grandmother-grandson	NA	NA	NA	NA	NA	NA NA NA NA NA	NA	NA	NA	NA	NA	NA	NA	NA	NA	NA	NA	NA	NA	NA	NA	NA	NA	WGS	NA	NA
F100	F100-B	Female	Grandmother-grandson	NA	NA	NA	NA	NA	NA NA NA NA NA	NA	NA	NA	NA	NA	NA	NA	NA	NA	NA	NA	NA	NA	NA	NA	NA	NA	WGS	NA	NA
F101	F101-A	Male	Brother-sister	NA	NA	NA	NA	NA	NA NA NA NA NA	NA	NA	NA	NA	NA	NA	NA	NA	NA	NA	NA	NA	NA	NA	NA	NA	NA	WGS	NA	NA
F101	F101-B	Female	Brother-sister	NA	NA	NA	NA	NA	NA NA NA NA NA	NA	NA	NA	NA	NA	NA	NA	NA	NA	NA	NA	NA	NA	NA	NA	NA	NA	WGS	NA	NA
F102	F102-A	Female	Half brother-half sister	NA	NA	NA	NA	NA	NA NA NA NA NA	NA	NA	NA	NA	NA	NA	NA	NA	NA	NA	NA	NA	NA	NA	NA	NA	NA	WGS	NA	NA
F102	F102-B	Male	Half brother-half sister	NA	NA	NA	NA	NA	NA NA NA NA NA	NA	NA	NA	NA	NA	NA	NA	NA	NA	NA	NA	NA	NA	NA	NA	NA	NA	WGS	NA	NA
F103	F103-A	Male	Brother-sister	NA	NA	NA	NA	NA	NA NA NA NA NA	NA	NA	NA	NA	NA	NA	NA	NA	NA	NA	NA	NA	NA	NA	NA	NA	NA	WGS	NA	NA
F103	F103-B	Female	Brother-sister	NA	NA	NA	NA	NA	NA NA NA NA NA	NA	NA	NA	NA	NA	NA	NA	NA	NA	NA	NA	NA	NA	NA	NA	NA	NA	WGS	NA	NA
F104	F104-A	Male	Brother-sister	X	84519389	NA	T	C	X 84519389 NA T C	Hemizygous	ZNF711	NM_021998.4:c.731T>C	NP_068838:p.Ile244Thr	Likely pathogenic	SNV	Missense	MODERATE	26	X-linked	CM151158	DM	Intellectual_disability	Pathogenic	1060505033	UK10K_FINDWGA5411153	UK10K_FIND5535388	WES+TS	non-syndromic ID	NA
F104	F104-B	Female	Brother-sister	X	84519389	NA	T	C	X 84519389 NA T C	Heterozygous	ZNF711	NM_021998.4:c.731T>C	NP_068838:p.Ile244Thr	Likely pathogenic	SNV	Missense	MODERATE	26	X-linked	CM151158	DM	Intellectual_disability	Pathogenic	1060505033	NA	UK10K_FIND5536069	WES	non-syndromic ID	NA
F105	F105-A	Male	Brother-brother	X	76972632	NA	G	A	X 76972632 NA G A	Hemizygous	ATRX	NM_000489.3:c.109C>T	NP_000480:p.Arg37*	Likely pathogenic	SNV	Stop gained	HIGH	NA	X-linked	CM000004	DM	ATRX_syndrome	Pathogenic	122445108	NA	UK10K_FIND5535405	WES	non-syndromic ID	Multiple males with ID in the family, no dysmorphic features, most have speech impaiment with most severe cases entirely absent of speech, spastic paraplegia (severe involvement lower extremities and minimal involvement upper), unusual MRI findings: macrogyria, white matter hypoplasia, lack myelination, significantly increased paramagnetic signal suggestive of iron deposition.
F105	F105-B	Male	Brother-brother	X	76972632	NA	G	A	X 76972632 NA G A	Hemizygous	ATRX	NM_000489.3:c.109C>T	NP_000480:p.Arg37*	Likely pathogenic	SNV	Stop gained	HIGH	NA	X-linked	CM000004	DM	ATRX_syndrome	Pathogenic	122445108	UK10K_FINDWGA5411170	NA	TS	non-syndromic ID	Multiple males with ID in the family, no dysmorphic features, most have speech impaiment with most severe cases entirely absent of speech, spastic paraplegia (severe involvement lower extremities and minimal involvement upper), unusual MRI findings: macrogyria, white matter hypoplasia, lack myelination, significantly increased paramagnetic signal suggestive of iron deposition.
F106	F106-A	Male	Brother-brother	X	70354667	NA	G	A	X 70354667 NA G A	Hemizygous	MED12	NM_005120.2:c.4832G>A	NP_005111:p.Arg1611His	Likely pathogenic	SNV	Missense	MODERATE	32	X-linked	CM179383	DM	Intellectual_disability_with_facial_dysmorphism	NA	NA	NA	UK10K_FIND5536065	WES	non-syndromic ID	Developmental delay. Atypical facial pain with very severe episodes on right side.Tourette features then developed on right side (respond to Haloperidol). 5 maternal uncles (2 also with congenital heart disease) and 1 male cousin similarly affected.
F106	F106-B	Male	Brother-brother	X	70354667	NA	G	A	X 70354667 NA G A	Hemizygous	MED12	NM_005120.2:c.4832G>A	NP_005111:p.Arg1611His	Likely pathogenic	SNV	Missense	MODERATE	32	X-linked	CM179383	DM	Intellectual_disability_with_facial_dysmorphism	NA	NA	UK10K_FINDWGA5410658	UK10K_FIND5535515	WES+TS	non-syndromic ID	Developmental delay, feeding difficulties. 5 maternal uncles (2 also with congenital heart disease) and 1 male cousin similarly affected.
F107	F107-A	Male	Brother-brother	2	200233432	NA	T	C	2 200233432 NA T C	Heterozygous	SATB2	NM_015265.3:c.598-2A>G	NA	Likely pathogenic	SNV	Splice acceptor	HIGH	25	AD	CS1711216	DM	Intellectual_disability_syndromic	NA	NA	UK10K_FINDWGA5410980	NA	TS	non-syndromic ID	Developmental delay. Lipodystrophy appearance, raised plasma alkaline phosphatase
F107	F107-B	Male	Brother-brother	2	200233432	NA	T	C	2 200233432 NA T C	Heterozygous	SATB2	NM_015265.3:c.598-2A>G	NA	Likely pathogenic	SNV	Splice acceptor	HIGH	25	AD	CS1711216	DM	Intellectual_disability_syndromic	NA	NA	NA	UK10K_FIND5535503	WES	non-syndromic ID	Developmental delay. Brain MRI showed prom cisterna magna, mild vermis hypoplasia and perisylvian syn
F108	F108-A	Male	Maternal uncle-nephew	X	48759667	NA	CAGAG	C	X 48759667 NA CAGAG C	Hemizygous	PQBP1	NM_001032381.1:c.459_462del	NP_001027553:p.Arg153Serfs*41	Likely pathogenic	Indel	Frameshift	HIGH	23	X-linked	CD033719	DM	Mental_retardation	Pathogenic	606231193	NA	UK10K_FIND5535271	WES	non-syndromic ID	Attended special needs school.
F108	F108-B	Male	Maternal uncle-nephew	X	48759667	NA	CAGAG	C	X 48759667 NA CAGAG C	Hemizygous	PQBP1	NM_001032381.1:c.459_462del	NP_001027553:p.Arg153Serfs*41	Likely pathogenic	Indel	Frameshift	HIGH	23	X-linked	CD033719	DM	Mental_retardation	Pathogenic	606231193	UK10K_FINDWGA5410844	NA	TS	non-syndromic ID	Microcephaly, short stature, poor feeding, developmental delay, bilateral radial ulnar synostosis, no dysmorphic features. Brother similarly affected.
F109	F109-A	Male	Maternal uncle-nephew	1	43408904	NA	G	A	1 43408904 NA G A	Heterozygous	SLC2A1	NM_006516.2:c.107C>T	NP_006507:p.Pro36Leu	Likely pathogenic	SNV	Missense	MODERATE	20	AD	CM1111198, CM1111200	DM	Glucose_transporter_type_1_deficiency_syndrome	NA	NA	NA	UK10K_FIND5536050	WES	non-syndromic ID	Developmental delay, epilepsy, dysmorphic features.
F109	F109-B	Male	Maternal uncle-nephew	X	152991575	NA	G	A	X 152991575 NA G A	Hemizygous	ABCD1	NM_000033.3:c.854G>A	NP_000024:p.Arg285His	Likely pathogenic	SNV	Missense	MODERATE	18	X-linked	NA	NA	NA	NA	NA	UK10K_FINDWGA5410701	UK10K_FIND5535306	WES+TS	non-syndromic ID	Right sided schizencephaly and polymicrogyria of right cerebral hemispheres, polycystic malfunctioning kidney, bilateral congenital cataracts and focal epilepsy. Maternal great uncle -also affected.
F110	F110-A	Male	Brother-brother	X	12735806	NA	CG	C	X 12735806 NA CG C	Hemizygous	FRMPD4	NM_014728.2:c.2862del	NP_055543:p.Ala955Profs*122	VUS	Indel	Frameshift	HIGH	31	X-linked	NA	NA	NA	NA	NA	NA	UK10K_FIND5536057	WES	non-syndromic ID	Microcephaly (2-9th centile), mild dysmorphic features (epicanthic fold, bulbous, broad nasal tip), incapable of independent living, normal speech/mobility, no delayed milestones.
F110	F110-B	Male	Brother-brother	1	43396718	NA	G	A	1 43396718 NA G A	Heterozygous	SLC2A1	NM_006516.2:c.274C>T	NP_006507:p.Arg92Trp	Likely pathogenic	SNV	Missense	MODERATE	18	AD	CM095403	DM	Paroxysmal_dyskinesia_exertion-induced	Pathogenic	202060209	UK10K_FINDWGA5410904	UK10K_FIND5535331	WES+TS	non-syndromic ID	Microcephaly (0.4-2th centile), epilepsy, ASD, incapable of independent living, normal speech/mobility, no delayed milestones.
F111	F111-A	Male	Brother-brother	X	108902726	NA	A	C	X 108902726 NA A C	Hemizygous	ACSL4	NM_004458.2:c.1712T>G	NP_004449:p.Val571Gly	Likely pathogenic	SNV	Missense	MODERATE	27	X-linked	NA	NA	NA	NA	NA	UK10K_FINDWGA5410937	UK10K_FIND5535460	WES+TS	non-syndromic ID	ASD, delayed milestones, global developmental delay, microcephaly (0.4th centile), no speech, only sounds at age 3 years and 3 months. Caf√©-au-lait on left temple, thin upper lip.
F111	F111-B	Male	Brother-brother	X	108902726	NA	A	C	X 108902726 NA A C	Hemizygous	ACSL4	NM_004458.2:c.1712T>G	NP_004449:p.Val571Gly	Likely pathogenic	SNV	Missense	MODERATE	27	X-linked	NA	NA	NA	NA	NA	NA	UK10K_FIND5536056	WES	non-syndromic ID	ASD, delayed milestones, microcephaly (0.4-2nd centile), no speech and not walking at age 2 years and 3 months.
F112	F112-A	Male	First cousins	X	153667457	NA	C	T	X 153667457 NA C T	Hemizygous	GDI1	NM_001493.2:c.359C>T	NP_001484:p.Pro120Leu	VUS	SNV	Missense	MODERATE	22	X-linked	NA	NA	NA	NA	NA	UK10K_FINDWGA5411156	UK10K_FIND5535391	WES+TS	non-syndromic ID	No dysmorphic features, very hyperactive, ADHD, in medium-secure institutions for aggressive behaviour. Many males affected in the extended family with varying levels of ID and mainly severe behavioural problems. Many institutionalised long-term or in medium-secure institutions for violence.
F112	F112-B	Male	First cousins	X	153667457	NA	C	T	X 153667457 NA C T	Hemizygous	GDI1	NM_001493.2:c.359C>T	NP_001484:p.Pro120Leu	VUS	SNV	Missense	MODERATE	22	X-linked	NA	NA	NA	NA	NA	NA	UK10K_FIND5536122	WES	non-syndromic ID	Very challenging behaviour, mobility issues, no dysmorphic features. Many males affected in the extended family with varying levels of ID and mainly severe behavioural problems. Many institutionalised long-term or in medium-secure institutions for violence.
F113	F113-A	Female	Mother-son	16	29464847	30218509	NA	NA	16 29464847 30218509 NA NA	Heterozygous	Multiple	16p11.2(chr16:29464847-30218509)x3	NA	VUS	CNV	Large duplication	NA	NA	AD	NA	NA	NA	NA	NA	NA	UK10K_FIND5536111	WES	non-syndromic ID	Mildly affected. Two sons affected.
F113	F113-B	Male	Mother-son	16	29464847	30218509	NA	NA	16 29464847 30218509 NA NA	Heterozygous	Multiple	16p11.2(chr16:29464847-30218509)x3	NA	VUS	CNV	Large duplication	NA	NA	AD	NA	NA	NA	NA	NA	UK10K_FINDWGA5411673	UK10K_FIND5535385	WES+TS	non-syndromic ID	Developmental delay, in special needs school, no dysmorphic features. His affected brother also has epilepsy and pes planus.
F114	F114-A	Male	Brother-brother	X	152960269	NA	C	CG	X 152960269 NA C CG	Hemizygous	SLC6A8	NM_005629.3:c.1693dup	NP_005620:p.Ala565Glyfs*25	VUS	Indel	Frameshift	HIGH	37	X-linked	NA	NA	NA	NA	NA	UK10K_FINDWGA5411124	UK10K_FIND5535359	WES+TS	non-syndromic ID	Profound ID, no dysmorphic features, many males affected in the family
F114	F114-B	Male	Brother-brother	X	152960269	NA	C	CG	X 152960269 NA C CG	Hemizygous	SLC6A8	NM_005629.3:c.1693dup	NP_005620:p.Ala565Glyfs*25	VUS	Indel	Frameshift	HIGH	37	X-linked	NA	NA	NA	NA	NA	NA	UK10K_FIND5536102	WES	non-syndromic ID	Profound ID, no dysmorphic features, many males affected in the family
F115	F115-A	Male	Brother-brother	X	152814890	153609703	NA	NA	X 152814890 153609703 NA NA	Hemizygous	MECP2	Xq28(chrX:152814890-153609703)x3	NA	VUS	CNV	Large duplication	NA	NA	X-linked	NA	NA	NA	NA	NA	NA	UK10K_FIND5536120	WES	non-syndromic ID	Profound ID and developmental delay. Ataxia
F115	F115-B	Male	Brother-brother	X	152814890	153609703	NA	NA	X 152814890 153609703 NA NA	Hemizygous	MECP2	Xq28(chrX:152814890-153609703)x3	NA	VUS	CNV	Large duplication	NA	NA	X-linked	NA	NA	NA	NA	NA	UK10K_FINDWGA5411337	UK10K_FIND5536017	WES+TS	non-syndromic ID	Profound ID and developmental delay. Ataxia
F116	F116-A	Male	Brother-brother	X	76888876	NA	T	C	X 76888876 NA T C	Hemizygous	ATRX	NM_000489.3:c.4957-4A>G	NA	VUS	SNV	Splice region	LOW	NA	X-linked	NA	NA	NA	NA	NA	UK10K_FINDWGA5411160	UK10K_FIND5535395	WES+TS	non-syndromic ID	NA
F116	F116-B	Male	Brother-brother	X	76888876	NA	T	C	X 76888876 NA T C	Hemizygous	ATRX	NM_000489.3:c.4957-4A>G	NA	VUS	SNV	Splice region	LOW	NA	X-linked	NA	NA	NA	NA	NA	NA	UK10K_FIND5536099	WES	non-syndromic ID	NA
F117	F117-A	Male	Brother-brother	X	146875009	NA	C	T	X 146875009 NA C T	Hemizygous	FMR1	NA	NA	VUS	SNV	Intergenic	MODIFIER	NA	X-linked	NA	NA	NA	NA	NA	NA	UK10K_FIND5536097	WES	non-syndromic ID	Height, weight and head circumference- above 97th centile, brachydactyly
F117	F117-B	Male	Brother-brother	X	146875009	NA	C	T	X 146875009 NA C T	Hemizygous	FMR1	NA	NA	VUS	SNV	Intergenic	MODIFIER	NA	X-linked	NA	NA	NA	NA	NA	UK10K_FINDWGA5411141	UK10K_FIND5535376	WES+TS	non-syndromic ID	Height, weight and head circumference- above 97th centile, brachydactyly
F118	F118-A	Male	Brother-brother	X	152959667	NA	CTG	C	X 152959667 NA CTG C	Hemizygous	SLC6A8	NM_005629.3:c.1340_1341del	NP_005620:p.Val447Glyfs*17	VUS	Indel	Frameshift	HIGH	36	X-linked	NA	NA	NA	NA	NA	UK10K_FINDWGA5411429	NA	TS	non-syndromic ID	Developmental delay, seizures
F118	F118-B	Male	Brother-brother	X	152959667	NA	CTG	C	X 152959667 NA CTG C	Hemizygous	SLC6A8	NM_005629.3:c.1340_1341del	NP_005620:p.Val447Glyfs*17	VUS	Indel	Frameshift	HIGH	36	X-linked	NA	NA	NA	NA	NA	NA	UK10K_FIND5535429	WES	non-syndromic ID	Developmental delay, seizures
F119	F119-A	Male	Mother-son	X	70613220	NA	G	A	X 70613220 NA G A	Hemizygous	TAF1	NM_138923.2:c.3118G>A	NP_620278:p.Gly1040Arg	VUS	SNV	Missense	MODERATE	19	X-linked	NA	NA	NA	NA	NA	UK10K_FINDWGA5410949	UK10K_FIND5535472	WES+TS	non-syndromic ID	Delayed speech/language, very little speech, delayed milestones (walking). Behavioural problems, violent, aggressive, very challenging behaviour. Concentration problems. No dysmorphic features. 2/3 toes syndactyly in one foot. A brother is similarly affected.
F119	F119-B	Female	Mother-son	X	70613220	NA	G	A	X 70613220 NA G A	Heterozygous	TAF1	NM_138923.2:c.3118G>A	NP_620278:p.Gly1040Arg	VUS	SNV	Missense	MODERATE	19	X-linked	NA	NA	NA	NA	NA	NA	UK10K_FIND5536074	WES	non-syndromic ID	Attended special needs school. Can read a little, cannot write, only can sign own name. Slurred speech, very limited understanding. 2 sons also affected, similar to each other presentation.
F120	F120-A	Male	Brother-brother	12	52156455	NA	C	T	12 52156455 NA C T	Heterozygous	SCN8A	NM_014191.2:c.2539C>T	NP_055006:p.Arg847*	VUS	SNV	Stop gained	HIGH	40	AD	NA	NA	NA	NA	NA	UK10K_FINDWGA5410887	UK10K_FIND5535314	WES+TS	non-syndromic ID	Delayed milestones, did not walk until age 6 years, speech therapy, little reading/poor writing, incapable of independent living, no sense of danger.
F120	F120-B	Male	Brother-brother	12	52156455	NA	C	T	12 52156455 NA C T	Heterozygous	SCN8A	NM_014191.2:c.2539C>T	NP_055006:p.Arg847*	VUS	SNV	Stop gained	HIGH	40	AD	NA	NA	NA	NA	NA	NA	UK10K_FIND5536087	WES	non-syndromic ID	Normal milestones, had speech therapy, cannot read/write but can manage money, does volunteer work, capable of independent living (streetwise)
F121	F121-A	Male	Maternal uncle-nephew	X	153997488	NA	A	G	X 153997488 NA A G	Hemizygous	DKC1	NM_001142463.1:c.818A>G	NP_001135935:p.Tyr273Cys	VUS	SNV	Missense	MODERATE	21	X-linked	NA	NA	NA	NA	NA	NA	UK10K_FIND5535440	WES	non-syndromic ID	Llives with family, short stature.
F121	F121-B	Male	Maternal uncle-nephew	X	153997488	NA	A	G	X 153997488 NA A G	Hemizygous	DKC1	NM_001142463.1:c.818A>G	NP_001135935:p.Tyr273Cys	VUS	SNV	Missense	MODERATE	21	X-linked	NA	NA	NA	NA	NA	UK10K_FINDWGA5411478	NA	TS	non-syndromic ID	Limited reading/writing, numeracy problems, has part-time job, lives with parents, sociable, overweight, short stature. Another brother also affected
F122	F122-A	Male	Brother-brother	X	41598639	NA	T	C	X 41598639 NA T C	Hemizygous	CASK	NM_003688.3:c.427A>G	NP_003679:p.Lys143Glu	VUS	SNV	Missense	MODERATE	26	X-linked	NA	NA	NA	NA	NA	UK10K_FINDWGA5410989	NA	TS	non-syndromic ID	Microcephaly and epilepsy, not particularly dysmoprhic, brain scan- unremarkable
F122	F122-B	Male	Brother-brother	X	41598639	NA	T	C	X 41598639 NA T C	Hemizygous	CASK	NM_003688.3:c.427A>G	NP_003679:p.Lys143Glu	VUS	SNV	Missense	MODERATE	26	X-linked	NA	NA	NA	NA	NA	NA	UK10K_FIND5535512	WES	non-syndromic ID	Seizures, significant microcephaly.
F123	F123-A	Male	Brother-brother	X	53436076	NA	G	A	X 53436076 NA G A	Hemizygous	SMC1A	NM_006306.2:c.1462C>T	NP_006297:p.Arg488Cys	VUS	SNV	Missense	MODERATE	34	X-linked	NA	NA	NA	NA	NA	NA	UK10K_FIND5536045	WES	non-syndromic ID	Unusual form of multiple suture craniosynostosis, unusual dentition with some teeth duplicated.
F123	F123-B	Male	Brother-brother	X	53436076	NA	G	A	X 53436076 NA G A	Hemizygous	SMC1A	NM_006306.2:c.1462C>T	NP_006297:p.Arg488Cys	VUS	SNV	Missense	MODERATE	34	X-linked	NA	NA	NA	NA	NA	UK10K_FINDWGA5410939	UK10K_FIND5535462	WES+TS	non-syndromic ID	No dysmorphic features.
F124	F124-A	Male	Brother-brother	1	12027042	NA	A	G	1 12027042 NA A G	Heterozygous	PLOD1	NM_000302.3:c.1651-2A>G	NA	VUS	SNV	Splice acceptor	HIGH	28	AR	CS115018	DM?	Ehlers-Danlos_syndrome_VIa_kyphoscoliotic_type	Pathogenic	565513365	UK10K_FINDWGA5411000	UK10K_FIND5535523	WES+TS	non-syndromic ID	NA
F124	F124-A	Male	Brother-brother	1	12027042	NA	A	G	1 12027042 NA A G	Heterozygous	PLOD1	NM_000302.3:c.1651-2A>G	NA	VUS	SNV	Splice acceptor	HIGH	28	AR	CS115018	DM?	Ehlers-Danlos_syndrome_VIa_kyphoscoliotic_type	Pathogenic	565513365	UK10K_FINDWGA5411000	UK10K_FIND5535523	WES+TS	non-syndromic ID	NA
F124	F124-A	Male	Brother-brother	1	12034780	NA	A	G	1 12034780 NA A G	Heterozygous	PLOD1	NM_000302.3:c.2099A>G	NP_000293:p.His700Arg	VUS	SNV	Missense	MODERATE	26	AR	NA	NA	NA	NA	NA	UK10K_FINDWGA5411000	UK10K_FIND5535523	WES+TS	non-syndromic ID	NA
F124	F124-A	Male	Brother-brother	1	12034780	NA	A	G	1 12034780 NA A G	Heterozygous	PLOD1	NM_000302.3:c.2099A>G	NP_000293:p.His700Arg	VUS	SNV	Missense	MODERATE	26	AR	NA	NA	NA	NA	NA	UK10K_FINDWGA5411000	UK10K_FIND5535523	WES+TS	non-syndromic ID	NA
F124	F124-B	Male	Brother-brother	1	12027042	NA	A	G	1 12027042 NA A G	Heterozygous	PLOD1	NM_000302.3:c.1651-2A>G	NA	VUS	SNV	Splice acceptor	HIGH	28	AR	CS115018	DM?	Ehlers-Danlos_syndrome_VIa_kyphoscoliotic_type	Pathogenic	565513365	NA	UK10K_FIND5536047	WES	non-syndromic ID	NA
F124	F124-B	Male	Brother-brother	1	12027042	NA	A	G	1 12027042 NA A G	Heterozygous	PLOD1	NM_000302.3:c.1651-2A>G	NA	VUS	SNV	Splice acceptor	HIGH	28	AR	CS115018	DM?	Ehlers-Danlos_syndrome_VIa_kyphoscoliotic_type	Pathogenic	565513365	NA	UK10K_FIND5536047	WES	non-syndromic ID	NA
F124	F124-B	Male	Brother-brother	1	12034780	NA	A	G	1 12034780 NA A G	Heterozygous	PLOD1	NM_000302.3:c.2099A>G	NP_000293:p.His700Arg	VUS	SNV	Missense	MODERATE	26	AR	NA	NA	NA	NA	NA	NA	UK10K_FIND5536047	WES	non-syndromic ID	NA
F124	F124-B	Male	Brother-brother	1	12034780	NA	A	G	1 12034780 NA A G	Heterozygous	PLOD1	NM_000302.3:c.2099A>G	NP_000293:p.His700Arg	VUS	SNV	Missense	MODERATE	26	AR	NA	NA	NA	NA	NA	NA	UK10K_FIND5536047	WES	non-syndromic ID	NA
F125	F125-A	Male	Half brother-half brother	X	41598647	NA	C	T	X 41598647 NA C T	Hemizygous	CASK	NM_003688.3:c.419G>A	NP_003679:p.Arg140Lys	VUS	SNV	Missense	MODERATE	34	X-linked	NA	NA	NA	NA	NA	NA	UK10K_FIND5536082	WES	non-syndromic ID	NA
F125	F125-A	Male	Half brother-half brother	X	41598647	NA	C	T	X 41598647 NA C T	Hemizygous	CASK	NM_003688.3:c.419G>A	NP_003679:p.Arg140Lys	VUS	SNV	Missense	MODERATE	34	X-linked	NA	NA	NA	NA	NA	NA	UK10K_FIND5536082	WES	non-syndromic ID	NA
F125	F125-A	Male	Half brother-half brother	16	30750696	NA	CACTA	C	16 30750696 NA CACTA C	Heterozygous	SRCAP	NM_006662.2:c.9338_9341del	NP_006653:p.Leu3113Profs*14	VUS	Indel	Frameshift	HIGH	35	AD	NA	NA	NA	NA	NA	NA	UK10K_FIND5536082	WES	non-syndromic ID	NA
F125	F125-A	Male	Half brother-half brother	16	30750696	NA	CACTA	C	16 30750696 NA CACTA C	Heterozygous	SRCAP	NM_006662.2:c.9338_9341del	NP_006653:p.Leu3113Profs*14	VUS	Indel	Frameshift	HIGH	35	AD	NA	NA	NA	NA	NA	NA	UK10K_FIND5536082	WES	non-syndromic ID	NA
F125	F125-B	Male	Half brother-half brother	X	41598647	NA	C	T	X 41598647 NA C T	Hemizygous	CASK	NM_003688.3:c.419G>A	NP_003679:p.Arg140Lys	VUS	SNV	Missense	MODERATE	34	X-linked	NA	NA	NA	NA	NA	UK10K_FINDWGA5410733	UK10K_FIND5535938	WES+TS	non-syndromic ID	NA
F126	F126-A	Male	Brother-brother	X	6968281	8095281	NA	NA	X 6968281 8095281 NA NA	Hemizygous	NA	Xp22.31(chrX:6968281-8095281)x1	NA	VUS	CNV	Large deletion	NA	NA	X-linked	NA	NA	NA	NA	NA	UK10K_FINDWGA5411389	UK10K_FIND5535638	WES+TS	non-syndromic ID	Microcephaly (0-4th percentile), short stature (2-9th percentile), low weight (25th percentile), slow speech, developmental delay, clumsy, ADHD, ASD features, widow's peak, 2/3rd toe syndactyly, recurrent episodes of tingling and numbness in arms, essential tremor, dry skin condition.
F126	F126-B	Male	Brother-brother	X	6968281	8095281	NA	NA	X 6968281 8095281 NA NA	Hemizygous	NA	Xp22.31(chrX:6968281-8095281)x1	NA	VUS	CNV	Large deletion	NA	NA	X-linked	NA	NA	NA	NA	NA	NA	UK10K_FIND5536105	WES	non-syndromic ID	Microcephaly (0-4th percentile), short (9-25th percentile), low weight (9-25th percentile), developmental delay, slow speech, mild 2/3rd toe syndactyly, ASD features, ADHD, pes planus, strong attention seeking behaviour.
F127	F127-A	Male	Brother-brother	7	114271631	NA	GT	G	7 114271631 NA GT G	Heterozygous	FOXP2	NM_148899.3:c.647del	NP_683697:p.Val216Alafs*46	VUS	Indel	Frameshift	HIGH	34	AD	NA	NA	NA	NA	NA	UK10K_FINDWGA5410974	UK10K_FIND5535497	WES+TS	non-syndromic ID	Slow speech/language, tall stature >75 centile percentile, severely obese >99 percentile, severe macrocephaly >98 per centile, delayed milestones, no dysmorphic features, unaffected mobility, incapable of independent living, no evidence of ASD.
F127	F127-B	Male	Brother-brother	7	114271631	NA	GT	G	7 114271631 NA GT G	Heterozygous	FOXP2	NM_148899.3:c.647del	NP_683697:p.Val216Alafs*46	VUS	Indel	Frameshift	HIGH	34	AD	NA	NA	NA	NA	NA	NA	UK10K_FIND5536061	WES	non-syndromic ID	Normal height/head circumference, underweight <25 percentile, delayed milestones, unaffected mobility, incapable of independent living, not known if ASD.
F128	F128-A	Male	Brother-brother	3	4711413	NA	AG	A	3 4711413 NA AG A	Heterozygous	ITPR1	NM_002222.4:c.1918del	NP_002213:p.Ala640Leufs*3	VUS	Indel	Frameshift	HIGH	33	AD	NA	NA	NA	NA	NA	UK10K_FINDWGA5411012	UK10K_FIND5535535	WES+TS	non-syndromic ID	NA
F128	F128-B	Male	Brother-brother	3	4711413	NA	AG	A	3 4711413 NA AG A	Heterozygous	ITPR1	NM_002222.4:c.1918del	NP_002213:p.Ala640Leufs*3	VUS	Indel	Frameshift	HIGH	33	AD	NA	NA	NA	NA	NA	NA	UK10K_FIND5536060	WES	non-syndromic ID	NA
F129	F129-A	Male	Brother-brother	16	28834469	29001764	NA	NA	16 28834469 29001764 NA NA	Heterozygous	Multiple	16p11.2(chr16:28834469-29001764)x1	NA	VUS	CNV	Large deletion	NA	NA	AD	NA	NA	NA	NA	NA	NA	UK10K_FIND5536051	WES	non-syndromic ID	Hydrocephalus at 4 months, no shunt done, head circumference >90th percentile, slow speech, slight hypotonia-delayed milestones, walked at age 5.5 years, incapable of independent living, no further dysmorphic features. CT scan for hydrocephalus showed no acutely raised intracranial pressure.
F129	F129-B	Male	Brother-brother	16	28834469	29001764	NA	NA	16 28834469 29001764 NA NA	Heterozygous	Multiple	16p11.2(chr16:28834469-29001764)x1	NA	VUS	CNV	Large deletion	NA	NA	AD	NA	NA	NA	NA	NA	UK10K_FINDWGA5410711	UK10K_FIND5535355	WES+TS	non-syndromic ID	Hydrocephalus at 4 months, had VP shunt, severe neurodevelopmental handicap. Overweight >98th percentile, height >91st percentile. Very slow speech, delayed milestones, incapable independent living, no other dysmorphic features.
F130	F130-A	Male	Half brother-half brother	16	29464847	30218509	NA	NA	16 29464847 30218509 NA NA	Heterozygous	Multiple	16p11.2(chr16:29464847-30218509)x1	NA	VUS	CNV	Large deletion	NA	NA	AD	NA	NA	NA	NA	NA	UK10K_FINDWGA5410914	UK10K_FIND5535341	WES+TS	non-syndromic ID	Uses wheelchair. Dysmorphic features- ptosis, swelling of spine, obese facially. 3rd brother - also affected: microcephaly <2-9th, normal speech, unaffected mobility, ADHD.
F130	F130-B	Male	Half brother-half brother	NA	NA	NA	NA	NA	NA	NA	NA	NA	NA	NA	NA	NA	NA	NA	NA	NA	NA	NA	NA	NA	NA	UK10K_FIND5536083	WES	non-syndromic ID	Macrocephaly >91-98th percentile, normal speech, unaffected mobility, dysmorphic features- craniosynostosis, chest asymmetry, pectus excavatum, frontal hair whirl. Epilepsy at age 6 months, treated until age 3. 3rd brother - also affected: microcephaly <2-9th, normal speech, unaffected mobility, ADHD.
F131	F131-A	Male	Brother-brother	X	54492200	NA	G	A	X 54492200 NA G A	Hemizygous	FGD1	NM_004463.2:c.1426C>T	NP_004454:p.Arg476Trp	VUS	SNV	Missense	MODERATE	28	X-linked	NA	NA	NA	NA	NA	NA	UK10K_FIND5536016	WES	non-syndromic ID	Deafness, developmental delay, failure to thrive, short stature (0.4-2nd percentile), microcephaly (0.4th percentile), normal weight, autism, slow speech, incapable of independent living, exactly the same dysmorphic features as brother.
F131	F131-B	Male	Brother-brother	X	54492200	NA	G	A	X 54492200 NA G A	Hemizygous	FGD1	NM_004463.2:c.1426C>T	NP_004454:p.Arg476Trp	VUS	SNV	Missense	MODERATE	28	X-linked	NA	NA	NA	NA	NA	UK10K_FINDWGA5411474	NA	TS	non-syndromic ID	Deafness, developmental delay, failure to thrive, short stature (0.4-2nd percentile), microcephaly (0.4th percentile), normal weight, slow speech, autism, incapable of independent living. Dysmorphic features: narrow forehead, epicanthic folds, high nasal bridge, short and upturned bulbous nose, long fingers, pectus excavatum, truncal obesity, strabismus.
F132	F132-A	Male	Brother-brother	X	128674755	NA	G	A	X 128674755 NA G A	Hemizygous	OCRL	NM_000276.3:c.74G>A	NP_000267:p.Arg25Gln	VUS	SNV	Missense	MODERATE	19	X-linked	NA	NA	NA	NA	NA	UK10K_FINDWGA5410868	NA	TS	non-syndromic ID	Developmental delay, no speech
F132	F132-B	Male	Brother-brother	X	128674755	NA	G	A	X 128674755 NA G A	Hemizygous	OCRL	NM_000276.3:c.74G>A	NP_000267:p.Arg25Gln	VUS	SNV	Missense	MODERATE	19	X-linked	NA	NA	NA	NA	NA	NA	UK10K_FIND5535295	WES	non-syndromic ID	NA
F133	F133-A	Male	Maternal uncle-nephew	X	100668108	NA	G	T	X 100668108 NA G T	Hemizygous	HNRNPH2	NM_001032393.2:c.1132G>T	NP_001027565:p.Glu378Ter	VUS	SNV	Stop gained	HIGH	20	X-linked	NA	NA	NA	NA	NA	NA	UK10K_FIND5536058	WES	non-syndromic ID	Autism, no speech, short stature and underweight (0.4th percentile), microcephaly (9-25th percentile), delayed milestones, incapable of independent living. Epilepsy, coarse facial features, short philtrum, prominent ears, deep set eyes.
F133	F133-B	Male	Maternal uncle-nephew	X	100668108	NA	G	T	X 100668108 NA G T	Hemizygous	HNRNPH2	NM_001032393.2:c.1132G>T	NP_001027565:p.Glu378Ter	VUS	SNV	Stop gained	HIGH	20	X-linked	NA	NA	NA	NA	NA	UK10K_FINDWGA5410649	UK10K_FIND5535477	WES+TS	non-syndromic ID	Epilepsy, autism, no speech, delayed milestones, short stature and underweight (0.4th percentile), microcephaly (25th percentile), incapable of independent living, some aggressive behaviour and self-harm. Coarse facial features, upslanting palpebral fissures, large ears, pronounced philtrum, large mouth, brachydactyly, ridged nails. His brother also affected, very simlilar phenotype, except obese.
F134	F134-A	Male	Maternal uncle-nephew	X	49093576	NA	C	T	X 49093576 NA C T	Hemizygous	CCDC22	NM_014008.3:c.74C>T	NP_054727:p.Thr25Ile	VUS	SNV	Missense	MODERATE	22	X-linked	NA	NA	NA	NA	NA	UK10K_FINDWGA5410911	UK10K_FIND5536035	WES+TS	non-syndromic ID	Delayed milestones, slow speech, incapable of independent living, deep set eyes, prominent mandible, few bodily hair.
F134	F134-B	Male	Maternal uncle-nephew	X	49093576	NA	C	T	X 49093576 NA C T	Hemizygous	CCDC22	NM_014008.3:c.74C>T	NP_054727:p.Thr25Ile	VUS	SNV	Missense	MODERATE	22	X-linked	NA	NA	NA	NA	NA	NA	UK10K_FIND5535338	WES	non-syndromic ID	Delayed milestones, slow speech, incapable of independent living, deep set eyes, prominent mandible, few bodily hair.
F135	F135-A	Male	Brother-brother	X	76888876	NA	T	C	X 76888876 NA T C	Hemizygous	ATRX	NM_000489.3:c.4957-4A>G	NA	VUS	SNV	Splice region	LOW	8	X-linked	NA	NA	NA	NA	NA	NA	NA	WGS	non-syndromic ID	NA
F135	F135-B	Male	Brother-brother	X	76888876	NA	T	C	X 76888876 NA T C	Hemizygous	ATRX	NM_000489.3:c.4957-4A>G	NA	VUS	SNV	Splice region	LOW	8	X-linked	NA	NA	NA	NA	NA	NA	NA	WGS	non-syndromic ID	NA

## Sheet: Table_S2
Family_relationship	Families	Families_with_reportable_variant	%Families_with_reportable_variant	XLR	%XLR	Auto	%Auto	Multiple	%Multiple
Brother-brother	89	37	42	21	56.8	15	40.5	1	2.7
Brother-sister	13	8	62	2	25	5	62.5	1	12.5
Maternal uncle-nephew	10	7	70	6	85.7	0	0	1	14.3
Half brother-half brother	7	3	43	1	33.3	1	33.3	1	33.3
First cousins	6	1	17	1	100	0	0	0	0
Mother-son	5	2	40	1	50	1	50	0	0
Three brothers	2	-	-	-	-	-	-	-	-
First cousins once removed	1	-	-	-	-	-	-	-	-
Grandmother-grandson	1	-	-	-	-	-	-	-	-
Half brother-half sister	1	-	-	-	-	-	-	-	-
All	135	58	43	32	55.2	22	37.9	4	6.9
